# Supplementary material for: Identification and Application of a Panel of Constitutive Promoters for Gene Overexpression in Staphylococcus aureus
Source: Front Microbiol. 2022 Feb 28;13:818307. doi: 10.3389/fmicb.2022.818307 (PMC8918988; doi:10.3389/fmicb.2022.818307)
Supplement: Supplementary file 1 [file Table_1.xlsx]

## Sheet: sheet1
Supplementary table 1. Transcriptome data of S. aureus USA300 at different growth phases
Gene_ID	Length	WT_LP1:read count	WT_LP1:fpkm	WT_LP2:read count	WT_LP2:fpkm	WT_EP1:read count	WT_EP1:fpkm	WT_EP2:read count	WT_EP2:fpkm	WT_SP1:read count	WT_SP1:fpkm	WT_SP2:read count	WT_SP2:fpkm
gene-SAUSA300_RS00010	1362	13058	879.042	13432	860.766	9758	671.669	8608	621.322	10743	842.318	11262	839.942
gene-SAUSA300_RS00015	1134	4644	375.482	5768	443.95	2500	206.68	2501	216.816	3837	361.332	4128	369.775
gene-SAUSA300_RS00020	237	122	47.1978	144	53.0317	157	62.1045	116	48.1173	146	65.7858	153	65.5774
gene-SAUSA300_RS00025	1113	4217	347.391	4408	345.675	3058	257.581	2766	244.314	4547	436.272	4592	419.1
gene-SAUSA300_RS00030	1935	16502	781.926	15597	703.528	7708	373.45	6700	340.397	8380	462.478	8842	464.174
gene-SAUSA300_RS00035	2664	10081	346.96	10861	355.842	4674	164.485	4280	157.943	6117	245.206	6348	242.055
gene-SAUSA300_RS00040	813	643	72.5154	632	67.8497	1479	170.549	1206	145.83	371	48.7316	343	42.8563
gene-SAUSA300_RS00045	1515	82	4.96262	108	6.22204	3268	202.228	2762	179.227	1675	118.067	1728	115.862
gene-SAUSA300_RS00050	1287	8744	622.933	9554	647.93	2793	203.453	2498	190.812	2613	216.815	2880	227.313
gene-SAUSA300_RS00055	696	357	47.0293	383	48.0298	64	8.6207	47	6.63866	73	11.2006	85	12.4057
gene-SAUSA300_RS00060	330	32	8.8909	36	9.5216	4	1.13636	5	1.48952	6	1.94162	23	7.07986
gene-SAUSA300_RS00065	969	496	46.9319	448	40.353	241	23.3166	180	18.2617	641	70.6418	707	74.1151
gene-SAUSA300_RS00070	939	4465	435.979	4525	420.605	975	97.3443	790	82.7091	1158	131.695	1035	111.966
gene-SAUSA300_RS00075	1968	13959	650.338	14186	629.153	4258	202.839	3715	185.578	5354	290.523	5763	297.464
gene-SAUSA300_RS00080	447	1006	206.348	1168	228.064	355	74.4548	307	67.5184	523	124.946	632	143.622
gene-SAUSA300_RS00085	1401	5140	336.384	5406	336.79	1175	78.6269	976	68.4862	1481	112.887	1624	117.749
gene-SAUSA300_RS00090	1284	973	69.4797	1023	69.5396	4388	320.386	3763	288.112	2359	196.196	2295	181.564
gene-SAUSA300_RS00105	702	8664	1131.6	8741	1086.79	6201	828.126	4976	696.843	4880	742.353	4908	710.196
gene-SAUSA300_RS00110	1827	5891	295.638	6336	302.69	3813	195.659	3382	181.981	3059	178.8	3305	183.757
gene-SAUSA300_RS00115	1335	4445	305.281	4824	315.39	2613	183.497	2282	168.045	2584	206.699	2564	195.096
gene-SAUSA300_RS00120	789	1748	203.13	1779	196.798	944	112.167	658	81.9861	881	119.241	884	113.812
gene-SAUSA300_RS00125	801	1473	168.609	1588	173.037	661	77.3643	558	68.4847	421	56.1277	332	42.1033
gene-SAUSA300_RS00130	2319	1893	74.8445	1801	67.7851	1902	76.892	1768	74.9503	1833	84.4091	2070	90.6735
gene-SAUSA300_RS00135	480	373	71.2488	387	70.3706	817	159.57	725	148.487	1613	358.856	1806	382.197
gene-SAUSA300_RS00140	1257	2211	161.274	2330	161.786	1964	146.48	1838	143.748	3388	287.83	3589	290.034
gene-SAUSA300_RS00145	675	202	27.4383	148	19.1372	80	11.1111	85	12.3796	127	20.0922	118	17.7578
gene-SAUSA300_RS00155	744	2721	335.325	2922	342.79	376	47.3791	340	44.926	404	57.9877	386	52.7018
gene-SAUSA300_RS00160	429	177	37.8291	215	43.7424	88	19.2308	164	37.5819	40	9.95704	58	13.7335
gene-SAUSA300_RS00165	2010	153724	7012.22	175320	7613.02	112684	5255.79	105429	5156.51	67219	3571.28	68499	3461.78
gene-SAUSA300_RS00170	987	6445	598.709	8403	743.085	4513	428.667	4584	456.582	7463	807.465	8734	898.891
gene-SAUSA300_RS00175	261	70	24.5905	61	20.3991	23	8.2615	30	11.2998	67	27.4133	83	32.3034
gene-SAUSA300_RS00185	507	1	0.180843	4	0.68861	2	0.369823	3	0.581708	4	0.842519	3	0.601069
gene-SAUSA300_RS00190	312	6	1.76322	7	1.95824	2	0.600962	1	0.315092	3	1.02682	3	0.976737
gene-SAUSA300_RS00195	351	16	4.17948	25	6.21662	16	4.27351	6	1.68049	17	5.17213	11	3.18344
gene-SAUSA300_RS00200	1629	1574	88.5918	1451	77.7442	460	26.4733	375	22.6309	568	37.2353	674	42.0291
gene-SAUSA300_RS00205	1350	253	17.1829	326	21.0768	194	13.4722	168	12.234	273	21.5952	287	21.5953
gene-SAUSA300_RS00210	1788	192	9.84563	191	9.32368	175	9.17576	165	9.0721	239	14.2744	247	14.0327
gene-SAUSA300_RS00215	291	18	5.67139	30	8.99808	8	2.57732	10	3.3783	30	11.0092	25	8.72686
gene-SAUSA300_RS00220	1050	933	81.4708	1269	105.486	346	30.8929	368	34.4548	642	65.294	728	70.4292
gene-SAUSA300_RS00225	1491	3437	211.355	3813	223.208	1022	64.2606	1020	67.2534	1649	118.106	1878	127.947
gene-SAUSA300_RS00240	372	1	0.246472	0	0	0	0	0	0	0	0	0	0
gene-SAUSA300_RS00245	621	3245	479.108	4042	568.102	2009	303.291	1753	277.512	1119	192.427	1152	188.439
gene-SAUSA300_RS00250	966	442	41.9522	584	52.7664	222	21.545	241	24.5263	358	39.5762	373	39.2232
gene-SAUSA300_RS00255	192	14	6.68554	27	12.2739	11	5.3711	8	4.09619	10	5.56194	16	8.46505
gene-SAUSA300_RS00260	330	20	5.55682	43	11.373	15	4.26137	19	5.66019	16	5.17766	16	4.92512
gene-SAUSA300_RS00265	360	125	31.8359	155	37.5795	68	17.7083	64	17.4771	58	17.2049	69	19.4696
gene-SAUSA300_RS00270	810	53	5.9993	43	4.63345	46	5.32408	26	3.15559	32	4.21884	45	5.64337
gene-SAUSA300_RS00275	498	1003	184.664	1680	294.443	248	46.6868	282	55.6687	273	58.5411	369	75.2676
gene-SAUSA300_RS00280	1128	481	39.0972	426	32.9626	335	27.8424	188	16.3848	554	52.4479	552	49.7097
gene-SAUSA300_RS00285	225	2	0.815	0	0	0	0	0	0	1	0.474619	0	0
gene-SAUSA300_RS00290	504	2	0.363839	6	1.03906	0	0	0	0	0	0	0	0
gene-SAUSA300_RS00295	312	6	1.76322	9	2.51773	0	0	0	0	0	0	0	0
gene-SAUSA300_RS00300	351	10	2.61218	9	2.23798	0	0	2	0.560163	7	2.1297	8	2.31523
gene-SAUSA300_RS00310	930	653	64.3784	553	51.8996	323	32.5605	265	28.0127	409	46.9643	413	45.1105
gene-SAUSA300_RS00315	999	372	34.1419	350	30.579	141	13.232	145	14.269	212	22.662	233	23.692
gene-SAUSA300_RS00320	690	44	5.84674	67	8.47515	14	1.90218	29	4.13181	34	5.26208	46	6.77204
gene-SAUSA300_RS00325	1422	270	17.409	298	18.291	238	15.6909	248	17.1452	264	19.8259	334	23.8593
gene-SAUSA300_RS00330	1236	1059	78.5575	1415	99.9216	882	66.8993	872	69.3569	856	73.9576	988	81.1988
gene-SAUSA300_RS00335	447	150	30.7676	208	40.6141	37	7.76007	22	4.83846	48	11.4673	75	17.0437
gene-SAUSA300_RS00340	432	5398	1145.67	9110	1840.59	5389	1169.49	6829	1554.05	8331	2059.4	12412	2918.56
gene-SAUSA300_RS00355	816	1844	207.196	2074	221.84	1602	184.053	1510	181.919	1967	257.42	2262	281.588
gene-SAUSA300_RS00360	1179	2176	169.221	2380	176.191	1625	129.214	1681	140.167	2634	238.578	2970	255.89
gene-SAUSA300_RS00365	693	305	40.3531	317	39.9252	121	16.3691	115	16.3138	245	37.7538	255	37.3782
gene-SAUSA300_RS00370	1554	707	41.7137	770	43.2475	250	15.0821	219	13.8543	556	38.2077	529	34.5793
gene-SAUSA300_RS00375	957	161	15.425	173	15.7781	64	6.2696	88	9.03987	178	19.8626	202	21.4413
gene-SAUSA300_RS00380	768	136	16.2363	159	18.07	67	8.17872	53	6.78432	153	21.2744	163	21.5594
gene-SAUSA300_RS00385	768	153	18.2659	160	18.1836	83	10.1318	46	5.88828	180	25.0287	159	21.0304
gene-SAUSA300_RS00390	636	153	22.0569	163	22.3693	46	6.78067	71	10.9747	103	17.2945	105	16.7704
gene-SAUSA300_RS00395	2064	2437	108.257	2707	114.472	5266	239.19	4821	229.625	8333	431.141	8687	427.534
gene-SAUSA300_RS00400	546	445	74.727	496	79.2885	898	154.19	947	170.51	1289	252.109	1427	265.486
gene-SAUSA300_RS00405	135	6	4.075	1	0.646528	3	2.08334	0	0	7	5.53722	7	5.26714
gene-SAUSA300_RS00410	93	10	9.85887	4	3.75404	3	3.0242	6	6.34249	7	8.0379	10	10.9227
gene-SAUSA300_RS00415	1752	2561	134.025	3551	176.904	1108	59.2894	1415	79.3988	1537	93.6844	1832	106.219
gene-SAUSA300_RS00420	453	132	26.7169	186	35.8374	99	20.4884	85	18.4464	175	41.2541	217	48.66
gene-SAUSA300_RS00425	102	0	0	0	0	0	0	0	0	0	0	0	0
gene-SAUSA300_RS00430	756	122	14.7961	135	15.586	90	11.1607	62	8.06235	105	14.8318	157	21.0955
gene-SAUSA300_RS00435	261	6	2.10776	2	0.668823	0	0	3	1.12998	2	0.818309	2	0.778396
gene-SAUSA300_RS00440	1068	135	11.5897	131	10.7059	54	4.74017	28	2.57738	51	5.09949	58	5.51655
gene-SAUSA300_RS00445	1335	120	8.24157	146	9.54538	38	2.66854	36	2.65102	56	4.47955	73	5.5546
gene-SAUSA300_RS00455	102	19	17.079	15	12.8355	7	6.43383	6	5.78286	1	1.04695	10	9.95889
gene-SAUSA300_RS00460	933	2068	203.226	2193	205.153	1207	121.282	1097	115.589	1030	117.892	1036	112.795
gene-SAUSA300_RS00465	204	27	12.1351	43	18.3975	8	3.67647	3	1.44571	21	10.993	19	9.46094
gene-SAUSA300_RS00470	297	24	7.40909	30	8.8163	23	7.26011	14	4.63408	8	2.87648	12	4.10427
gene-SAUSA300_RS00475	1221	207	15.5441	227	16.2268	184	14.1278	206	16.5861	297	25.9758	287	23.8769
gene-SAUSA300_RS00480	486	35	6.60301	31	5.56733	37	7.13735	47	9.50721	23	5.05381	28	5.85238
gene-SAUSA300_RS00485	861	960	102.23	1275	129.249	200	21.777	291	33.2263	408	50.604	433	51.0853
gene-SAUSA300_RS00490	534	43	7.38307	119	19.4503	14	2.45787	24	4.41836	36	7.19928	46	8.75039
gene-SAUSA300_RS00495	744	219	26.9886	266	31.2054	93	11.7188	139	18.3668	99	14.2099	108	14.7456
gene-SAUSA300_RS00500	603	294	44.7033	312	45.1605	94	14.6144	137	22.3355	145	25.679	159	26.7849
gene-SAUSA300_RS00505	3153	1790	52.0522	1856	51.3778	1142	33.9558	1047	32.6448	1874	63.4707	2171	69.9434
gene-SAUSA300_RS00510	483	197	37.3963	178	32.1658	119	23.0978	129	26.2563	204	45.1035	191	40.1696
gene-SAUSA300_RS00515	987	744	69.1139	707	62.5207	5974	567.44	4983	496.324	1167	126.265	1109	114.137
gene-SAUSA300_RS00520	771	161	19.1461	199	22.5279	278	33.8035	309	39.4	162	22.4382	180	23.7153
gene-SAUSA300_RS00525	771	230	27.3516	230	26.0372	352	42.8016	378	48.198	162	22.4382	201	26.4821
gene-SAUSA300_RS00530	771	178	21.1678	220	24.9052	235	28.5749	196	24.9916	118	16.3439	92	12.1212
gene-SAUSA300_RS00535	768	153	18.2659	213	24.2069	190	23.1934	181	23.1691	103	14.322	116	15.3429
gene-SAUSA300_RS00540	2199	3663	152.729	3571	141.738	1622	69.1508	1320	59.012	1709	82.9936	1895	87.5377
gene-SAUSA300_RS00545	1179	316	24.5744	324	23.9857	244	19.4021	206	17.1769	217	19.655	217	18.6964
gene-SAUSA300_RS00550	1389	553	36.5034	583	36.6343	339	22.8807	303	21.4453	325	24.9867	314	22.9635
gene-SAUSA300_RS00555	1662	1499	82.6952	1711	89.8546	1139	64.2487	846	50.0416	3140	201.756	3350	204.75
gene-SAUSA300_RS00560	1776	705	36.3962	746	36.6621	475	25.0739	456	25.2414	243	14.6114	266	15.2142
gene-SAUSA300_RS00565	873	26	2.73067	29	2.89938	15	1.61083	18	2.02698	33	4.03671	38	4.42161
gene-SAUSA300_RS00570	1398	115	7.54224	144	8.99035	34	2.28004	34	2.39091	84	6.41652	101	7.3388
gene-SAUSA300_RS00575	474	447	86.4647	438	80.6524	310	61.3133	275	57.0356	645	145.315	720	154.3
gene-SAUSA300_RS00580	1593	2989	172.036	3313	181.521	1162	68.3852	993	61.2809	2548	170.809	2748	175.231
gene-SAUSA300_RS00585	1527	432559	25972.6	415615	23756	3109	190.877	2729	175.694	1557	108.887	1560	103.776
gene-SAUSA300_RS00590	753	9223	1123.02	13231	1533.62	2785	346.738	3300	430.835	1735	246.055	2320	312.971
gene-SAUSA300_RS00595	999	616	56.536	706	61.6823	165	15.4842	150	14.7611	499	53.3412	481	48.9092
gene-SAUSA300_RS00600	996	339	31.2069	351	30.7588	10	0.941266	28	2.7637	208	22.3014	184	18.7659
gene-SAUSA300_RS00605	993	1454	134.253	1552	136.416	24	2.26586	39	3.86106	750	80.6566	771	78.8708
gene-SAUSA300_RS00610	981	48	4.48624	45	4.00373	0	0	0	0	71	7.72889	52	5.3845
gene-SAUSA300_RS00615	1011	30	2.7207	45	3.88493	0	0	6	0.583434	45	4.75323	45	4.52139
gene-SAUSA300_RS00620	1755	92	4.80641	109	5.42089	7	0.373932	4	0.224065	102	6.20656	130	7.52449
gene-SAUSA300_RS00625	1257	40	2.91766	39	2.70801	13	0.969571	12	0.938507	43	3.65309	66	5.33359
gene-SAUSA300_RS00630	1737	108	5.70077	109	5.47707	15	0.809586	16	0.905549	84	5.16425	130	7.60247
gene-SAUSA300_RS00635	1851	200	9.9068	193	9.10065	44	2.22853	26	1.38089	174	10.0385	163	8.94524
gene-SAUSA300_RS00640	777	90	10.6202	78	8.76183	20	2.41313	22	2.78351	83	11.4073	78	10.1973
gene-SAUSA300_RS00645	1203	153	11.661	117	8.48871	24	1.87033	20	1.63439	102	9.05445	132	11.146
gene-SAUSA300_RS00650	765	233	27.9257	230	26.2415	54	6.61765	63	8.096	205	28.6167	152	20.1833
gene-SAUSA300_RS00660	408	262	58.8777	360	77.013	216	49.6324	208	50.1181	215	56.2738	275	68.4673
gene-SAUSA300_RS00665	627	392	57.3229	428	59.5796	306	45.7536	311	48.7623	606	103.213	575	93.1561
gene-SAUSA300_RS00670	777	843	99.4756	1029	115.589	3097	373.673	2645	334.654	2360	324.354	2718	355.336
gene-SAUSA300_RS00675	123	0	0	0	0	0	0	0	0	0	0	0	0
gene-SAUSA300_RS00680	981	125	11.6829	126	11.2104	141	13.4748	100	10.0213	41	4.46316	76	7.86965
gene-SAUSA300_RS00685	693	14	1.85227	12	1.51137	15	2.02922	13	1.84417	32	4.93111	38	5.57008
gene-SAUSA300_RS00690	1167	58	4.55687	58	4.33789	41	3.2937	32	2.69569	49	4.48387	45	3.91699
gene-SAUSA300_RS00695	1239	119	8.80614	151	10.6372	57	4.31296	48	3.80857	98	8.44661	99	8.11661
gene-SAUSA300_RS00700	1431	657	42.0955	658	40.1336	307	20.1127	277	19.0297	457	34.1039	426	30.2399
gene-SAUSA300_RS00705	600	4252	649.758	4057	590.167	1628	254.375	1279	209.561	1586	282.28	1579	267.326
gene-SAUSA300_RS00710	726	5784	730.469	5474	658.097	8976	1159.09	7335	993.242	3321	488.495	3507	490.693
gene-SAUSA300_RS00715	756	880	106.726	866	99.981	947	117.436	808	105.071	1041	147.047	906	121.736
gene-SAUSA300_RS00725	708	37	4.79158	31	3.82164	28	3.70763	24	3.3325	20	3.01665	27	3.87384
gene-SAUSA300_RS00730	1353	318	21.5496	323	20.8366	164	11.3636	103	7.48395	281	22.1787	277	20.7966
gene-SAUSA300_RS00735	663	2008	277.69	1891	248.943	480	67.8734	349	51.7492	436	70.2264	421	64.5029
gene-SAUSA300_RS00740	1179	9367	728.445	8498	629.107	2725	216.683	2206	183.943	3297	298.63	3507	302.157
gene-SAUSA300_RS00745	816	68	7.64062	60	6.41775	70	8.04229	57	6.86715	70	9.16084	88	10.9548
gene-SAUSA300_RS00750	801	38	4.34972	34	3.70483	23	2.69195	26	3.19104	24	3.19968	17	2.15589
gene-SAUSA300_RS00755	774	51	6.04142	73	8.23196	45	5.45059	52	6.60471	34	4.691	53	6.95578
gene-SAUSA300_RS00760	957	126	12.0717	139	12.6772	251	24.5886	207	21.2642	158	17.6308	127	13.4804
gene-SAUSA300_RS00765	1545	54	3.20461	93	5.25383	49	2.9733	54	3.43603	37	2.55741	60	3.94488
gene-SAUSA300_RS00770	1536	492	29.3686	479	27.2186	412	25.1465	338	21.633	623	43.3136	673	44.5077
gene-SAUSA300_RS00775	204	1	0.449448	1	0.42785	0	0	0	0	0	0	2	0.995889
gene-SAUSA300_RS00790	255	470	168.993	555	189.965	443	162.868	394	151.896	557	233.261	559	222.681
gene-SAUSA300_RS00800	2610	3755	131.91	3954	132.226	13996	502.73	11800	444.46	1259	51.5125	1238	48.1827
gene-SAUSA300_RS00805	669	31	4.2486	29	3.7835	78	10.9305	88	12.9315	66	10.5353	65	9.86957
gene-SAUSA300_RS00810	687	41	5.47189	43	5.46302	95	12.964	76	10.8755	54	8.39392	43	6.35803
gene-SAUSA300_RS00815	765	36	4.3147	31	3.53689	64	7.84314	87	11.1802	46	6.42132	61	8.09989
gene-SAUSA300_RS00825	1029	25	2.22759	44	3.73215	59	5.37537	48	4.58582	48	4.98142	40	3.94871
gene-SAUSA300_RS00830	1110	62	5.12128	63	4.95381	44	3.71622	58	5.13685	45	4.3293	52	4.75873
gene-SAUSA300_RS00835	1125	69	5.6235	69	5.35326	43	3.58334	52	4.54404	56	5.31573	62	5.59822
gene-SAUSA300_RS00840	627	34	4.97189	39	5.42898	25	3.73804	29	4.54697	33	5.62049	30	4.86032
gene-SAUSA300_RS00845	1110	110	9.08614	133	10.458	71	5.99663	89	7.8824	80	7.69652	134	12.2629
gene-SAUSA300_RS00850	1167	91	7.14958	113	8.45141	52	4.17738	70	5.89683	64	5.85648	79	6.8765
gene-SAUSA300_RS00855	1206	38	2.88899	74	5.35557	33	2.5653	16	1.30426	21	1.85951	36	3.03226
gene-SAUSA300_RS00860	1206	124	9.42723	145	10.494	57	4.43097	41	3.34217	56	4.95871	54	4.54839
gene-SAUSA300_RS00865	558	100	16.4314	98	15.329	49	8.23253	43	7.57575	50	9.56893	57	10.3765
gene-SAUSA300_RS00870	888	160	16.5203	156	15.3332	81	8.55153	41	4.53902	56	6.73446	48	5.49085
gene-SAUSA300_RS00875	1263	377	27.3683	389	26.8824	112	8.31355	91	7.0832	170	14.3739	173	13.9141
gene-SAUSA300_RS00880	1146	585	46.8038	509	38.7663	211	17.2611	143	12.2671	199	18.5437	168	14.8914
gene-SAUSA300_RS00885	327	10	2.8039	15	4.00373	5	1.43349	2	0.601276	17	5.55174	23	7.14482
gene-SAUSA300_RS00890	384	109	26.0259	82	18.6382	30	7.32422	23	5.88828	103	28.644	93	24.6016
gene-SAUSA300_RS00895	1488	871	53.6692	756	44.3446	6970	439.138	5791	382.598	14164	1016.51	14121	963.992
gene-SAUSA300_RS00900	960	486	46.4168	572	52.0051	457	44.6289	425	43.522	829	92.217	997	105.496
gene-SAUSA300_RS00905	204	20	8.98897	25	10.6962	18	8.27207	23	11.0838	39	20.4156	40	19.9178
gene-SAUSA300_RS00910	513	20859	3728.09	23488	3996.23	1596	291.667	1548	296.651	3594	748.149	3900	772.251
gene-SAUSA300_RS00915	741	12536	1551.14	13070	1539.5	579	73.2541	568	75.3567	1524	219.631	1694	232.224
gene-SAUSA300_RS00920	975	14337	1348.23	13771	1232.77	710	68.2693	557	56.162	1710	187.292	1835	191.18
gene-SAUSA300_RS00925	762	9511	1144.41	9155	1048.64	622	76.5257	510	65.7971	1305	182.887	1269	169.168
gene-SAUSA300_RS00930	1032	18896	1678.8	20050	1695.73	1423	129.27	1297	123.553	2456	254.142	2781	273.736
gene-SAUSA300_RS00935	360	7089	1805.48	7596	1841.64	890	231.771	762	208.087	2125	630.353	2140	603.841
gene-SAUSA300_RS00940	1026	241	21.5367	228	19.3959	284	25.9503	207	19.8342	1290	134.267	1424	140.985
gene-SAUSA300_RS00945	1251	690	50.571	724	50.5129	5176	387.89	4933	387.655	2527	215.713	2857	231.987
gene-SAUSA300_RS00950	7176	4147	52.986	4372	53.1764	29730	388.404	26068	357.122	19590	291.528	20413	288.958
gene-SAUSA300_RS00955	645	553	78.6096	602	81.4626	3361	488.518	2862	436.216	2072	343.05	2334	367.58
gene-SAUSA300_RS00960	480	7995	1527.17	9139	1661.8	8927	1743.56	7080	1450.05	1973	438.948	1888	399.551
gene-SAUSA300_RS00965	765	101	12.1051	117	13.3489	52	6.37255	56	7.19645	69	9.63197	54	7.1704
gene-SAUSA300_RS00970	1242	178	13.1404	190	13.3522	124	9.35991	106	8.39027	161	13.8431	145	11.8593
gene-SAUSA300_RS00975	1032	103	9.15098	110	9.30324	82	7.44913	90	8.57343	126	13.0382	89	8.76035
gene-SAUSA300_RS00980	1185	152	11.7608	129	9.50151	133	10.5222	98	8.13016	100	9.01175	122	10.4581
gene-SAUSA300_RS00985	1356	3501	236.724	4079	262.552	968	66.9248	836	60.6091	1061	83.5571	1049	78.5827
gene-SAUSA300_RS00990	558	263	43.2147	254	39.7302	554	93.078	522	91.9661	561	107.363	573	104.311
gene-SAUSA300_RS00995	1641	1725	96.3808	1729	91.9619	4818	275.252	4092	245.143	3853	250.737	4001	247.669
gene-SAUSA300_RS01000	102	0	0	0	0	0	0	0	0	0	0	0	0
gene-SAUSA300_RS01005	2046	15021	673.136	15501	661.265	32438	1486.35	28144	1352.3	1916	100.004	1985	98.5521
gene-SAUSA300_RS01010	1041	204	17.9676	159	13.3312	10938	985.051	10044	948.522	18328	1880.15	19604	1912.96
gene-SAUSA300_RS01015	897	27	2.75982	39	3.79484	3179	332.254	2520	276.185	5808	691.452	6233	705.855
gene-SAUSA300_RS01020	1455	127	8.00296	153	9.17804	4253	274.034	3594	242.832	10270	753.763	11261	786.185
gene-SAUSA300_RS01025	876	170	17.7932	183	18.2334	4167	445.955	3524	395.479	12842	1565.51	13447	1559.31
gene-SAUSA300_RS01030	282	23	7.47805	61	18.88	36	11.9681	32	11.1556	132	49.9865	137	49.3495
gene-SAUSA300_RS01035	2790	5170	169.901	5112	159.922	3159	106.149	2812	99.0838	4387	167.916	4730	172.214
gene-SAUSA300_RS01040	843	1115	121.271	1412	146.194	701	77.9582	836	97.4923	1089	137.952	1314	158.336
gene-SAUSA300_RS01045	924	336	33.3409	476	44.9631	267	27.0901	270	28.7265	347	40.1038	431	47.3823
gene-SAUSA300_RS01050	1113	907	74.7174	1332	104.455	714	60.1416	761	67.2173	1044	100.169	1329	121.294
gene-SAUSA300_RS01055	1593	965	55.542	938	51.3935	368	21.6573	396	24.4383	1143	76.6228	1143	72.8855
gene-SAUSA300_RS01060	1479	77	4.77345	124	7.31771	103	6.52891	99	6.5805	678	48.9541	711	48.8329
gene-SAUSA300_RS01065	1164	24	1.89046	49	3.67421	62	4.99356	58	4.89854	318	29.1744	315	27.4896
gene-SAUSA300_RS01070	1776	289	14.9199	299	14.6943	342	18.0532	317	17.5472	1803	108.413	1822	104.212
gene-SAUSA300_RS01075	2007	463	21.1516	526	22.8749	552	25.7848	523	25.618	1891	100.617	1962	99.3031
gene-SAUSA300_RS01080	774	225	26.6533	356	40.1449	356	43.1202	372	47.2491	170	23.455	195	25.592
gene-SAUSA300_RS01085	627	348	50.8887	429	59.7188	834	124.701	760	119.162	570	97.0812	485	78.5751
gene-SAUSA300_RS01090	579	436	69.0427	364	54.8712	53	8.58161	42	7.1312	48	8.853	73	12.8072
gene-SAUSA300_RS01095	1098	156	13.0266	140	11.1288	566	48.3265	422	37.7835	68	6.61354	96	8.88137
gene-SAUSA300_RS01100	1272	256	18.4528	302	20.7225	1853	136.571	1638	126.596	174	14.608	156	12.458
gene-SAUSA300_RS01105	1269	387	27.9614	387	26.6177	2144	158.393	2027	157.03	251	21.1222	279	22.3333
gene-SAUSA300_RS01110	840	327	35.6926	313	32.5227	1185	132.255	1148	134.355	187	23.7733	202	24.4277
gene-SAUSA300_RS01115	1077	1153	98.1575	898	72.775	3209	279.335	2885	263.343	629	62.3681	647	61.0238
gene-SAUSA300_RS01120	1041	308	27.1275	315	26.4108	963	86.7256	764	72.1496	223	22.8761	238	23.224
gene-SAUSA300_RS01125	969	324	30.6571	334	30.0846	1143	110.584	991	100.541	302	33.2821	299	31.3443
gene-SAUSA300_RS01130	495	342	63.3477	565	99.6242	55	10.4167	68	13.505	117	25.2411	74	15.1858
gene-SAUSA300_RS01135	1380	383	25.4466	354	22.3896	29865	2028.87	24908	1774.4	1744	134.957	1697	124.915
gene-SAUSA300_RS01140	759	456	55.085	515	59.2225	562	69.4171	487	63.0781	478	67.2533	479	64.1069
gene-SAUSA300_RS01145	1557	939	55.2951	980	54.9362	738	44.4365	633	39.9675	525	36.0079	584	38.1009
gene-SAUSA300_RS01150	969	439	41.5385	451	40.6232	411	39.764	467	47.3789	277	30.527	299	31.3443
gene-SAUSA300_RS01155	2250	19871	809.743	21958	851.788	133113	5546.38	115999	5068.31	7753	367.972	7759	350.295
gene-SAUSA300_RS01160	756	14251	1728.36	13292	1534.58	84779	10513.3	77025	10016.2	1250	176.57	1152	154.79
gene-SAUSA300_RS01170	1764	1712	88.9846	1886	93.3178	529	28.1144	547	30.4846	81	4.90359	79	4.54925
gene-SAUSA300_RS01175	345	34	9.03586	37	9.36061	6	1.63044	3	0.854858	18	5.57161	15	4.41655
gene-SAUSA300_RS01180	1830	332	16.634	415	19.7933	61	3.125	83	4.45881	168	9.80361	189	10.4911
gene-SAUSA300_RS01185	108	0	0	3	2.42448	0	0	0	0	1	0.98879	1	0.940562
gene-SAUSA300_RS01195	1185	57	4.41028	55	4.05103	39	3.08545	60	4.97765	979	88.2251	1169	100.209
gene-SAUSA300_RS01200	2262	56	2.26989	60	2.31516	79	3.27421	63	2.73804	1729	81.6263	1799	80.7885
gene-SAUSA300_RS01205	1212	15	1.13475	14	1.0082	45	3.48082	34	2.75783	813	71.6334	894	74.9283
gene-SAUSA300_RS01210	1506	30	1.82644	48	2.78188	64	3.98407	58	3.78612	1272	90.1965	1351	91.1258
gene-SAUSA300_RS01215	1578	41	2.38225	63	3.48462	273	16.2191	246	15.3257	3527	238.686	3589	231.035
gene-SAUSA300_RS01220	1143	1815	145.593	1825	139.36	302	24.7704	287	24.6847	404	37.7453	386	34.3046
gene-SAUSA300_RS01225	1413	2010	130.426	2275	140.527	2816	186.837	2527	175.814	757	57.2112	709	50.97
gene-SAUSA300_RS01230	357	372	95.5399	341	83.3696	338	88.7606	350	96.381	53	15.8539	59	16.7878
gene-SAUSA300_RS01235	174	42	22.1315	49	24.5792	45	24.2457	46	25.9896	3	1.84119	15	8.75695
gene-SAUSA300_RS01240	1146	41472	3318.03	42053	3202.83	23153	1894.06	21400	1835.78	2473	230.445	2502	221.776
gene-SAUSA300_RS01245	108	48	40.75	83	67.0773	23	19.9653	25	22.7566	5	4.94395	3	2.82168
gene-SAUSA300_RS01250	954	339522	32630.9	351944	32199.3	300260	29506.7	272416	28072.2	90202	10097.1	93749	9982.27
gene-SAUSA300_RS01260	1530	650	38.9522	679	38.7347	1227	75.1839	1088	69.9084	421	29.3845	493	32.7315
gene-SAUSA300_RS01265	936	287	28.1136	386	35.9942	184	18.4295	196	20.586	368	41.9855	473	51.333
gene-SAUSA300_RS01270	99	0	0	0	0	0	0	0	0	0	0	0	0
gene-SAUSA300_RS01275	2097	43	1.8801	38	1.58164	61	2.72711	54	2.53155	64	3.25919	38	1.84076
gene-SAUSA300_RS01280	468	2	0.391827	6	1.11899	4	0.801283	3	0.630183	5	1.14091	4	0.868211
gene-SAUSA300_RS01285	279	19	6.24395	21	6.56956	7	2.35215	23	8.10429	16	6.12412	20	7.28177
gene-SAUSA300_RS01290	1260	32	2.32857	31	2.1474	15	1.11607	10	0.780227	52	4.40718	40	3.22478
gene-SAUSA300_RS01295	1056	64	5.55682	53	4.3806	26	2.30824	32	2.97905	44	4.44955	68	6.54118
gene-SAUSA300_RS01300	147	0	0	0	0	0	0	0	0	0	0	0	0
gene-SAUSA300_RS01305	1044	123	10.8023	151	12.624	78	7.00432	60	5.64992	85	8.69453	132	12.8435
gene-SAUSA300_RS01310	717	4190	535.803	3988	485.464	1530	200.052	1517	207.997	2231	332.283	2209	312.959
gene-SAUSA300_RS01315	1026	1487	132.884	1478	125.733	448	40.9357	451	43.2136	1122	116.781	1021	101.086
gene-SAUSA300_RS01320	1695	4294	232.275	4803	247.323	1442	79.7567	1328	77.0229	2414	152.088	2527	151.442
gene-SAUSA300_RS01325	1170	2341	183.453	2485	185.38	502	40.2244	442	37.1388	430	39.2473	480	41.6741
gene-SAUSA300_RS01330	717	1237	158.183	1503	182.962	424	55.4394	366	50.1826	506	75.3631	523	74.0958
gene-SAUSA300_RS01335	1026	6610	590.696	6079	517.138	2075	189.602	1791	171.609	2877	299.447	2917	288.802
gene-SAUSA300_RS01340	1689	9784	531.125	10497	542.447	3438	190.831	3020	175.78	4156	262.769	4403	264.807
gene-SAUSA300_RS01345	1725	14898	791.861	15934	806.227	5505	299.185	4693	267.456	6477	400.971	6630	390.423
gene-SAUSA300_RS01350	675	1668	226.57	1776	229.647	2986	414.723	2711	394.837	640	101.252	695	104.59
gene-SAUSA300_RS01355	1740	2051	108.075	2156	108.149	1330	71.6595	1186	67.0081	776	47.6256	785	45.828
gene-SAUSA300_RS01360	741	284	35.1407	334	39.3414	179	22.6468	183	24.2786	228	32.8582	291	39.892
gene-SAUSA300_RS01365	444	2630	543.104	2919	573.816	3336	704.392	2927	648.084	34	8.17756	38	8.69384
gene-SAUSA300_RS01370	702	2877	375.762	3501	435.288	4259	568.777	4005	560.863	325	49.4395	387	55.9996
gene-SAUSA300_RS01375	705	1173	152.552	1272	157.478	3143	417.952	2850	397.418	3293	498.804	3644	525.049
gene-SAUSA300_RS01380	792	142	16.4389	164	18.0734	189	22.3722	139	17.2537	138	18.6072	129	16.5453
gene-SAUSA300_RS01385	1437	304	19.3966	256	15.5491	258	16.832	193	13.2036	170	12.6334	210	14.8448
gene-SAUSA300_RS01395	762	153	18.4097	152	17.4105	135	16.6093	174	22.4484	286	40.081	280	37.3262
gene-SAUSA300_RS01400	135	0	0	0	0	0	0	0	0	1	0.791032	0	0
gene-SAUSA300_RS01405	915	1160	116.238	1181	112.655	4049	414.857	3776	405.698	3096	361.333	3215	356.92
gene-SAUSA300_RS01410	405	163	36.9014	174	37.4987	582	134.722	524	127.194	392	103.361	404	101.33
gene-SAUSA300_RS01415	882	402	41.7895	451	44.6303	1919	203.976	1734	193.273	1118	135.363	1201	138.32
gene-SAUSA300_RS01420	999	875	80.3068	817	71.3802	553	51.8957	412	40.5437	815	87.1204	785	79.8206
gene-SAUSA300_RS01430	393	370	86.3215	557	123.704	239	57.0134	296	74.0442	147	39.9441	206	53.2458
gene-SAUSA300_RS01440	1377	149	9.92115	146	9.25423	45	3.06373	26	1.85623	67	5.19599	76	5.60648
gene-SAUSA300_RS01445	993	195	18.0051	178	15.6456	76	7.17523	73	7.22712	194	20.8632	211	21.5846
gene-SAUSA300_RS01450	951	1378	132.855	1483	136.108	179	17.6459	158	16.3331	410	46.0395	402	42.9395
gene-SAUSA300_RS01455	660	550	76.4062	618	81.7271	271	38.4943	243	36.1954	209	33.8166	264	40.6323
gene-SAUSA300_RS01460	921	541	53.8577	695	65.8638	317	32.2679	216	23.0561	163	18.8997	184	20.2941
gene-SAUSA300_RS01465	1167	528	41.4833	717	53.6253	227	18.2359	287	24.177	167	15.2818	178	15.4939
gene-SAUSA300_RS01470	1524	13491	811.651	16075	920.635	2611	160.618	2710	174.814	1213	84.997	1343	89.5163
gene-SAUSA300_RS01475	654	66	9.25286	132	17.6164	10	1.43349	11	1.65351	4	0.653145	8	1.24258
gene-SAUSA300_RS01480	588	256	39.9183	357	52.9922	44	7.01531	50	8.35958	31	5.63005	31	5.35544
gene-SAUSA300_RS01485	894	1217	124.814	1330	129.848	1660	174.077	1412	155.27	1420	169.621	1363	154.871
gene-SAUSA300_RS01490	294	78458	24468.1	81946	24327.7	146933	46853.7	140210	46883.8	93556	33982.2	98375	33989.8
gene-SAUSA300_RS01495	3030	4506	136.351	4923	141.811	6074	187.933	5494	178.253	2755	97.0972	2616	87.7013
gene-SAUSA300_RS01500	459	66	13.1838	47	8.93731	77	15.7271	56	11.9941	47	10.9348	78	17.2621
gene-SAUSA300_RS01505	243	9	3.39583	8	2.87346	2	0.771606	4	1.61825	2	0.878924	0	0
gene-SAUSA300_RS01510	1335	1826	125.409	2105	137.623	3056	214.607	3445	253.688	1382	110.549	1510	114.896
gene-SAUSA300_RS01515	4440	6306	130.221	6054	119.009	9307	196.516	8308	183.952	4448	106.982	4522	103.457
gene-SAUSA300_RS01520	393	113	26.3631	134	29.7601	218	52.0039	178	44.5266	125	33.9661	172	44.4577
gene-SAUSA300_RS01525	315	56	16.3	62	17.1792	63	18.75	61	19.0375	38	12.8825	59	19.0262
gene-SAUSA300_RS01530	675	446	60.5816	501	64.7822	496	68.8889	529	77.0448	291	46.038	342	51.4675
gene-SAUSA300_RS01535	318	60	17.2995	50	13.7235	62	18.2783	60	18.5488	26	8.7312	48	15.3329
gene-SAUSA300_RS01540	1845	3547	176.269	3128	147.976	2956	150.203	2363	125.91	1667	96.4866	1852	101.966
gene-SAUSA300_RS01545	492	2360	439.802	3971	704.46	1614	307.546	2100	419.61	1529	331.872	2171	448.235
gene-SAUSA300_RS01550	684	149	19.9729	216	27.5625	167	22.8893	178	25.5832	110	17.1737	101	14.9995
gene-SAUSA300_RS01555	612	350	52.4356	472	67.315	254	38.9093	323	51.8851	225	39.2608	254	42.1593
gene-SAUSA300_RS01560	219	33	13.8159	66	26.304	128	54.7946	149	66.8858	37	18.042	69	32.0049
gene-SAUSA300_RS01565	501	120	21.9611	88	15.3309	226	42.2905	183	35.9091	31	6.60772	50	10.1378
gene-SAUSA300_RS01570	501	119	21.7781	137	23.8674	174	32.5599	251	49.2524	43	9.16555	63	12.7736
gene-SAUSA300_RS01580	492	270	50.3163	395	70.0734	411	78.3156	423	84.5214	184	39.9375	377	77.8372
gene-SAUSA300_RS01585	684	171	22.9219	212	27.0521	210	28.7829	219	31.476	149	23.2626	106	15.742
gene-SAUSA300_RS01590	501	262	47.9483	307	53.4838	373	69.798	346	67.8938	197	41.991	198	40.1456
gene-SAUSA300_RS01595	501	256	46.8503	307	53.4838	205	38.3608	200	39.245	124	26.4309	121	24.5334
gene-SAUSA300_RS01600	501	188	34.4057	197	34.3202	127	23.765	113	22.1734	50	10.6576	41	8.31299
gene-SAUSA300_RS01605	501	238	43.5561	313	54.5291	204	38.1737	186	36.4978	122	26.0046	190	38.5236
gene-SAUSA300_RS01610	489	262	49.125	250	44.6224	210	40.2608	236	47.4455	185	40.4009	208	43.2081
gene-SAUSA300_RS01615	375	1583	387.043	2399	558.368	1638	409.5	2155	564.947	940	267.685	1045	283.071
gene-SAUSA300_RS01620	399	3254	747.747	3454	755.563	3201	752.115	2885	710.828	1435	384.067	1540	392.066
gene-SAUSA300_RS01625	825	7126	791.957	8362	884.663	4014	456.137	3565	424.812	1419	183.678	1463	180.136
gene-SAUSA300_RS01630	1308	7366	516.338	7360	491.124	1227	87.9445	1027	77.1888	554	45.2303	511	39.6848
gene-SAUSA300_RS01635	891	5228	537.982	6658	652.21	1830	192.551	1930	212.947	4648	557.078	4832	550.884
gene-SAUSA300_RS01645	1050	3652	318.898	3581	297.671	2296	205	2118	198.303	1953	198.628	1611	155.854
gene-SAUSA300_RS01650	678	1332	180.129	1398	179.969	958	132.467	863	125.133	434	68.3577	406	60.8285
gene-SAUSA300_RS01655	951	3684	355.18	4126	378.678	250	24.6451	178	18.4006	393	44.1306	397	42.4054
gene-SAUSA300_RS01660	1119	16	1.31099	21	1.63799	65	5.44571	54	4.74412	109	10.4022	141	12.7997
gene-SAUSA300_RS01665	924	19	1.88535	16	1.51137	61	6.18913	47	5.00055	81	9.3614	93	10.224
gene-SAUSA300_RS01670	1221	69	5.18135	52	3.71714	166	12.7457	130	10.4669	250	21.8651	252	20.965
gene-SAUSA300_RS01675	1533	53	3.16989	60	3.4161	1766	107.999	1638	105.042	598	41.6569	627	41.5467
gene-SAUSA300_RS01680	882	43	4.47002	41	4.0573	1993	211.841	1808	201.522	566	68.5292	632	72.7879
gene-SAUSA300_RS01685	861	197	20.9784	137	13.888	883	96.1455	724	82.666	371	46.0149	445	52.501
gene-SAUSA300_RS01690	801	1828	209.244	1743	189.927	829	97.0272	740	90.8219	357	47.5952	365	46.2883
gene-SAUSA300_RS01695	669	336	46.0493	317	41.3575	1279	179.232	1170	171.93	339	54.113	362	54.9659
gene-SAUSA300_RS01700	1314	26	1.81421	29	1.9263	352	25.1142	342	25.5872	1730	140.598	1713	132.426
gene-SAUSA300_RS01705	2073	5753	254.451	5088	214.225	152403	6892.33	132036	6261.59	184592	9509.14	189901	9305.48
gene-SAUSA300_RS01710	828	1494	165.436	1591	167.711	388	43.9312	317	37.6375	226	29.1478	184	22.5735
gene-SAUSA300_RS01715	1200	596	45.5381	592	43.0588	225	17.5781	199	16.3028	226	20.112	185	15.6603
gene-SAUSA300_RS01720	93	0	0	1	0.938509	2	2.01613	9	9.51374	2	2.29654	3	3.2768
gene-SAUSA300_RS01725	1002	342	31.2945	322	28.0485	124	11.6018	119	11.6754	310	33.0386	307	31.123
gene-SAUSA300_RS01730	333	37	10.1875	34	8.91161	13	3.65991	21	6.19964	26	8.3379	44	13.4221
gene-SAUSA300_RS01735	801	209	23.9234	226	24.6262	114	13.3427	64	7.85487	150	19.998	200	25.3635
gene-SAUSA300_RS01740	945	184	17.8524	201	18.5646	101	10.0198	65	6.76197	176	19.8888	203	21.821
gene-SAUSA300_RS01745	1023	402	36.0297	355	30.2882	149	13.6547	143	13.7421	338	35.2833	393	39.0236
gene-SAUSA300_RS01750	1026	2387	213.312	2336	198.722	2376	217.105	1965	188.281	2432	253.13	2518	249.298
gene-SAUSA300_RS01755	1347	305	20.7607	288	18.6615	4652	323.775	3976	290.182	1276	101.16	1206	90.9475
gene-SAUSA300_RS01760	285	5	1.60855	0	0	68	22.3684	58	20.0067	8	2.99759	9	3.20781
gene-SAUSA300_RS01765	444	13	2.68454	18	3.53843	648	136.824	576	127.536	110	26.4568	99	22.6497
gene-SAUSA300_RS01770	1956	226	10.5937	235	10.4863	8241	394.987	7352	369.512	1116	60.9289	1167	60.6056
gene-SAUSA300_RS01775	420	223	48.6817	192	39.9	99	22.0982	80	18.7255	20	5.0852	33	7.98134
gene-SAUSA300_RS01780	1356	228	15.4165	203	13.0665	102	7.052	82	5.94492	47	3.7014	55	4.12016
gene-SAUSA300_RS01785	441	345	71.7283	354	70.0626	85	18.0697	99	22.0693	40	9.6861	64	14.7419
gene-SAUSA300_RS01790	1359	421	28.4035	580	37.2503	473	32.6297	440	31.8291	916	71.9786	969	72.4295
gene-SAUSA300_RS01795	927	526	52.0255	412	38.7917	338	34.1829	348	36.9055	683	78.6808	637	69.8025
gene-SAUSA300_RS01800	1062	503	43.4264	484	39.7779	443	39.1067	334	30.9182	594	59.7296	606	57.9641
gene-SAUSA300_RS01805	567	90	14.5536	105	16.1632	98	16.2037	94	16.2981	114	21.4709	103	18.4529
gene-SAUSA300_RS01810	996	552	50.8147	613	53.7183	303	28.5204	298	29.4136	493	52.8585	529	53.952
gene-SAUSA300_RS01815	297	12	3.70454	14	4.11427	18	5.68182	10	3.31005	11	3.95516	10	3.42022
gene-SAUSA300_RS01820	546	454	76.2383	481	76.8907	89	15.2816	88	15.8446	108	21.1232	95	17.6743
gene-SAUSA300_RS01825	855	63	6.75592	63	6.43126	16	1.75439	16	1.83969	30	3.74699	16	1.90092
gene-SAUSA300_RS01830	1230	94	7.00701	65	4.61243	25	1.90549	21	1.67844	44	3.8201	43	3.55119
gene-SAUSA300_RS01835	1683	85	4.63068	73	3.78582	40	2.22817	36	2.10286	49	3.10914	39	2.35392
gene-SAUSA300_RS01840	702	2586	337.755	2751	342.038	262	34.9893	182	25.4874	326	49.5916	352	50.935
gene-SAUSA300_RS01845	225	720	293.4	692	268.439	32	13.3333	29	12.6709	40	18.9848	36	16.2529
gene-SAUSA300_RS01850	390	4311	1013.5	4520	1011.57	131	31.4904	93	23.4428	51	13.9648	44	11.4604
gene-SAUSA300_RS01855	204	77	34.6075	51	21.8203	18	8.27207	10	4.81905	12	6.28172	21	10.4568
gene-SAUSA300_RS01860	714	567	72.8106	617	75.4238	118	15.4937	86	11.8411	153	22.8834	189	26.889
gene-SAUSA300_RS01865	843	660	71.7838	706	73.0968	138	15.347	118	13.7609	285	36.1031	242	29.1608
gene-SAUSA300_RS01870	630	506	73.641	531	73.5657	154	22.9167	122	19.0375	195	33.0538	206	33.2153
gene-SAUSA300_RS01875	1134	1001	80.934	1271	97.8259	151	12.4835	144	12.4836	94	8.85202	93	8.33069
gene-SAUSA300_RS01885	1182	4727	366.672	4881	360.423	2223	176.317	1949	162.101	3415	308.532	3402	292.367
gene-SAUSA300_RS01890	753	605	73.6665	546	63.2877	217	27.017	198	25.8501	281	39.851	305	41.1449
gene-SAUSA300_RS01895	2229	536	22.0478	509	19.931	210	8.83244	172	7.58595	399	19.1157	417	19.0036
gene-SAUSA300_RS01900	1842	288	14.3355	292	13.8361	97	4.93689	106	5.65728	169	9.79771	208	11.4706
gene-SAUSA300_RS01905	1161	89	7.02858	92	6.91635	22	1.77649	26	2.20157	70	6.43863	86	7.52449
gene-SAUSA300_RS01910	1104	91	7.55757	105	8.30121	15	1.27378	23	2.0481	85	8.222	86	7.91299
gene-SAUSA300_RS01915	846	925	100.249	890	91.8208	118	13.0763	129	14.9903	145	18.3031	117	14.0484
gene-SAUSA300_RS01920	882	1500	155.931	1565	154.87	317	33.6948	312	34.7758	277	33.5381	358	41.2311
gene-SAUSA300_RS01925	204	49	22.023	60	25.671	5	2.2978	7	3.37333	9	4.71129	6	2.98767
gene-SAUSA300_RS01930	1098	3865	322.743	3495	277.822	1178	100.581	918	82.1925	974	94.7293	1038	96.0298
gene-SAUSA300_RS01935	192	193	92.165	177	80.4625	104	50.7813	76	38.9138	191	106.233	176	93.1156
gene-SAUSA300_RS01940	297	22162	6841.67	22349	6567.85	10472	3305.56	8903	2946.94	6196	2227.83	6193	2118.14
gene-SAUSA300_RS01945	504	22392	4073.54	16595	2873.88	7460	1387.65	5645	1101.1	4302	911.523	3930	792.087
gene-SAUSA300_RS01950	243	68	25.6574	71	25.502	75	28.9352	93	37.6243	26	11.426	44	18.3932
gene-SAUSA300_RS01955	939	124	12.1078	145	13.4779	48	4.79234	48	5.02536	144	16.3766	109	11.7916
gene-SAUSA300_RS01965	159	29	16.7229	15	8.23409	19	11.2028	9	5.56464	15	10.0745	15	9.58308
gene-SAUSA300_RS01970	612	163	24.42	204	29.0938	51	7.81251	84	13.4933	184	32.1066	215	35.686
gene-SAUSA300_RS01975	369	19	4.72103	62	14.6652	3	0.762196	8	2.13135	9	2.60462	18	4.95515
gene-SAUSA300_RS01980	573	18316	2930.8	18378	2799.4	2535	414.758	1931	331.298	8151	1519.09	8046	1426.38
gene-SAUSA300_RS01985	264	770	267.422	977	323.007	327	116.122	324	120.651	211	85.3505	217	83.4962
gene-SAUSA300_RS01990	252	723	263.056	706	244.526	396	147.322	291	113.523	334	141.538	411	165.673
gene-SAUSA300_RS01995	210	0	0	0	0	4	1.78572	0	0	0	0	2	0.967435
gene-SAUSA300_RS02000	582	771	121.462	856	128.373	321	51.7075	312	52.7015	336	61.6515	336	58.6445
gene-SAUSA300_RS02005	384	422	100.761	538	122.285	929	226.807	832	213.002	932	259.186	1078	285.166
gene-SAUSA300_RS02010	627	2818	412.082	3187	443.645	1537	229.815	1458	228.603	1475	251.219	1376	222.927
gene-SAUSA300_RS02015	294	56	17.4643	85	25.2344	36	11.4796	39	13.0409	88	31.9641	55	19.0032
gene-SAUSA300_RS02020	1524	29479	1773.53	29330	1679.76	18229	1121.37	15868	1023.6	38174	2674.92	39545	2635.83
gene-SAUSA300_RS02025	570	42782	6881.71	40887	6260.83	24287	3994.58	21315	3676.22	52809	9893.75	51941	9256.49
gene-SAUSA300_RS02030	756	3086	374.269	3020	348.664	1191	147.694	987	128.347	1310	185.045	1315	176.691
gene-SAUSA300_RS02035	1389	3745	247.206	4232	265.928	4690	316.55	4109	290.821	7158	550.322	7574	553.903
gene-SAUSA300_RS02040	102	11	9.88786	15	12.8355	482	443.015	475	457.81	754	789.403	831	827.583
gene-SAUSA300_RS02045	957	9151	876.731	9925	905.191	3344	327.586	2998	307.972	3749	418.342	3696	392.311
gene-SAUSA300_RS02050	663	2450	338.815	2427	319.505	1463	206.872	1290	191.279	2231	359.347	2395	366.947
gene-SAUSA300_RS02055	408	637	143.149	719	153.812	1105	253.906	869	209.388	1578	413.023	1913	476.284
gene-SAUSA300_RS02060	579	2736	433.259	2995	451.481	278	45.013	282	47.8809	505	93.1409	564	98.949
gene-SAUSA300_RS02065	1269	9520	687.837	10078	693.161	842	62.2045	820	63.5249	1384	116.467	1570	125.675
gene-SAUSA300_RS02070	1467	39247	2452.94	38224	2274.19	5642	360.558	4902	328.5	7477	544.283	7362	509.773
gene-SAUSA300_RS02075	1542	21758	1293.73	22311	1262.86	4010	243.799	3470	221.226	4819	333.734	4987	328.523
gene-SAUSA300_RS02080	537	112	19.1229	202	32.8321	158	27.5838	197	36.0648	282	56.0793	318	60.1539
gene-SAUSA300_RS02085	705	57	7.41303	69	8.54243	60	7.97873	93	12.9684	237	35.8994	286	41.2086
gene-SAUSA300_RS02090	273	19	6.38118	19	6.07453	24	8.24176	31	11.1632	53	20.732	88	32.7439
gene-SAUSA300_RS02095	153	39	23.3713	38	21.6777	56	34.3138	89	57.1861	88	61.4213	133	88.3021
gene-SAUSA300_RS02100	360	173	44.0609	154	37.337	122	31.7709	119	32.4965	75	22.2478	72	20.3161
gene-SAUSA300_RS02105	846	710	76.9481	688	70.9806	509	56.4052	341	39.6256	173	21.8375	210	25.2151
gene-SAUSA300_RS02110	681	291	39.1792	251	32.1698	260	35.793	228	32.9139	554	86.8741	543	80.996
gene-SAUSA300_RS02115	696	29	3.82031	31	3.88753	17	2.28987	21	2.96621	23	3.52896	30	4.37848
gene-SAUSA300_RS02120	1059	26	2.25106	44	3.62642	52	4.6034	32	2.97061	64	6.45374	61	5.8512
gene-SAUSA300_RS02125	138	0	0	0	0	0	0	0	0	0	0	0	0
gene-SAUSA300_RS02130	927	33	3.26395	20	1.88309	21	2.12379	28	2.96941	40	4.60795	42	4.60236
gene-SAUSA300_RS02135	705	27	3.51143	24	2.97128	18	2.39362	7	0.976114	13	1.96916	9	1.29677
gene-SAUSA300_RS02145	696	79	10.4071	70	8.7783	21	2.82867	32	4.51994	24	3.68239	10	1.45949
gene-SAUSA300_RS02150	696	112	14.7543	177	22.1965	41	5.52263	28	3.95494	43	6.59761	53	7.73531
gene-SAUSA300_RS02155	699	60	7.87017	75	9.36495	26	3.48713	26	3.65669	34	5.19433	34	4.94098
gene-SAUSA300_RS02160	699	35	4.59093	45	5.61897	14	1.87768	5	0.703209	12	1.83329	8	1.16258
gene-SAUSA300_RS02165	684	98	13.1365	150	19.1406	60	8.22369	91	13.0791	71	11.0849	81	12.0293
gene-SAUSA300_RS02170	102	0	0	0	0	0	0	0	0	0	0	2	1.99178
gene-SAUSA300_RS02175	1557	772	45.461	725	40.6416	349	21.014	359	22.6672	289	19.8215	224	14.614
gene-SAUSA300_RS02180	1212	1403	106.137	1559	112.27	550	42.5434	432	35.0407	565	49.7821	514	43.0796
gene-SAUSA300_RS02185	678	131	17.7154	125	16.0917	29	4.00996	12	1.73998	54	8.50534	37	5.54349
gene-SAUSA300_RS02190	1509	433	26.3093	386	22.3264	83	5.15656	71	4.62552	155	10.9691	112	7.53945
gene-SAUSA300_RS02195	309	248	73.5873	323	91.2358	1939	588.289	2021	642.983	11250	3887.96	12694	4173.02
gene-SAUSA300_RS02200	774	75	8.88444	80	9.02133	57	6.90408	53	6.73173	42	5.79477	64	8.39943
gene-SAUSA300_RS02205	801	83	9.5007	102	11.1145	75	8.7781	76	9.32766	72	9.59904	48	6.08723
gene-SAUSA300_RS02215	801	75	8.58497	73	7.95448	31	3.62828	36	4.41836	13	1.73316	14	1.77544
gene-SAUSA300_RS02220	771	74	8.80009	80	9.05643	14	1.70234	16	2.04013	31	4.29373	31	4.08431
gene-SAUSA300_RS02225	792	57	6.59872	88	9.69793	23	2.72254	19	2.35841	14	1.88769	18	2.30865
gene-SAUSA300_RS02230	777	70	8.26013	80	8.9865	9	1.08591	22	2.78351	25	3.43595	28	3.66056
gene-SAUSA300_RS02235	813	127	14.3226	127	13.6344	39	4.49724	47	5.68328	38	4.99138	52	6.49716
gene-SAUSA300_RS02240	786	162	18.8974	199	22.0979	66	7.87214	68	8.50507	49	6.65735	57	7.36654
gene-SAUSA300_RS02245	813	2229	251.379	2930	314.556	1669	192.459	1736	209.919	1819	238.93	2220	277.379
gene-SAUSA300_RS02250	1329	2422	167.093	2778	182.444	1866	131.631	2156	159.483	1873	150.501	2047	156.46
gene-SAUSA300_RS02255	324	103	29.1476	113	30.4407	67	19.3866	87	26.3977	73	24.0605	95	29.7844
gene-SAUSA300_RS02260	315	181	52.6839	177	49.0438	165	49.1072	160	49.9345	220	74.583	240	77.3948
gene-SAUSA300_RS02265	261	689	242.041	615	205.663	342	122.845	246	92.6587	501	204.986	542	210.945
gene-SAUSA300_RS02270	1203	42	3.20106	77	5.58659	1516	118.142	1275	104.192	712	63.2036	662	55.8989
gene-SAUSA300_RS02280	1485	3516	217.086	3820	224.522	124	7.82829	103	6.81871	81	5.82487	98	6.70364
gene-SAUSA300_RS02285	2706	16632	563.542	15753	508.109	613	21.2375	531	19.2912	613	24.1914	625	23.4619
gene-SAUSA300_RS02290	363	2126	536.99	2470	593.898	541	139.721	442	119.704	552	162.39	647	181.054
gene-SAUSA300_RS02300	675	2193	297.882	2507	324.169	549	76.2501	568	82.7249	343	54.2648	322	48.4577
gene-SAUSA300_RS02305	735	1258	156.929	1422	168.863	267	34.0562	242	32.3683	205	29.7848	238	32.8928
gene-SAUSA300_RS02310	114	3	2.41283	2	1.53125	0	0	4	3.44943	1	0.936748	1	0.891058
gene-SAUSA300_RS02315	1338	1442	98.8141	1418	92.5	53	3.71357	62	4.55541	59	4.70894	49	3.72007
gene-SAUSA300_RS02320	915	1054	105.616	1178	112.369	445	45.5943	368	39.5383	351	40.9651	362	40.1882
gene-SAUSA300_RS02325	1143	3109	249.393	3181	242.906	1097	89.9771	981	84.3751	765	71.4731	729	64.7877
gene-SAUSA300_RS02330	1026	446	39.8563	490	41.6841	282	25.7676	251	24.0502	404	42.0496	491	48.6122
gene-SAUSA300_RS02335	660	141	19.5878	176	23.275	56	7.95455	63	9.384	125	20.2252	128	19.7005
gene-SAUSA300_RS02340	843	1266	137.694	1253	129.731	609	67.7269	475	55.3934	1037	131.365	1043	125.68
gene-SAUSA300_RS02345	1005	11991	1093.95	13181	1144.73	8266	771.083	7383	722.202	12007	1275.84	12376	1250.91
gene-SAUSA300_RS02350	270	250	84.8958	323	104.414	82	28.4722	55	20.0258	65	25.7085	61	22.9497
gene-SAUSA300_RS02355	396	120	27.7841	125	27.5509	58	13.7311	80	19.8603	65	17.5285	79	20.2648
gene-SAUSA300_RS02360	486	269	50.7488	345	61.959	195	37.6158	149	30.1399	219	48.1211	247	51.6264
gene-SAUSA300_RS02365	783	4327	506.681	4094	456.36	594	71.1207	553	69.4312	466	63.5553	455	59.0283
gene-SAUSA300_RS02370	1119	2701	221.312	2727	212.704	335	28.0664	337	29.6068	327	31.2065	253	22.9668
gene-SAUSA300_RS02375	885	67	6.94131	72	7.10086	97	10.2754	61	6.77607	115	13.8766	123	14.118
gene-SAUSA300_RS02380	4500	1162	23.6757	1133	21.9755	1872	39	1580	34.5172	458	10.8688	539	12.1671
gene-SAUSA300_RS02385	1464	446	27.9321	412	24.5628	453	29.0087	353	23.7042	169	12.3275	194	13.4608
gene-SAUSA300_RS02395	1428	1661	106.648	1854	113.319	17721	1163.41	13659	940.334	200	14.9565	179	12.7331
gene-SAUSA300_RS02400	1641	1269	70.9027	1258	66.9104	9831	561.644	8576	513.769	71	4.62038	103	6.37587
gene-SAUSA300_RS02405	729	314	39.4923	353	42.2638	1529	196.631	1242	167.489	41	6.00598	31	4.31962
gene-SAUSA300_RS02410	102	2	1.79779	4	3.4228	5	4.59559	2	1.92762	4	4.18781	0	0
gene-SAUSA300_RS02415	525	371	64.7925	392	65.1701	226	40.3572	175	32.7695	230	46.7839	246	47.5978
gene-SAUSA300_RS02420	1698	6583	355.464	5985	307.644	2297	126.822	1821	105.43	1553	97.6701	1472	88.0605
gene-SAUSA300_RS02425	318	3417	985.208	3711	1018.56	804	237.028	678	209.601	850	285.443	1047	334.449
gene-SAUSA300_RS02430	597	2838	435.861	2717	397.225	556	87.3116	445	73.2786	682	121.994	783	133.229
gene-SAUSA300_RS02435	99	10	9.26136	10	8.8163	3	2.84091	7	6.95111	4	4.31472	1	1.02607
gene-SAUSA300_RS02455	1338	589	40.3617	672	43.8364	338	23.6828	284	20.8667	227	18.1175	174	13.21
gene-SAUSA300_RS02460	618	92	13.6493	149	21.0436	46	6.97816	28	4.45411	36	6.22073	31	5.09547
gene-SAUSA300_RS02465	330	1168	324.518	1208	319.503	1226	348.296	992	295.522	1222	395.444	1351	415.865
gene-SAUSA300_RS02475	927	1224	121.063	1257	118.352	1227	124.09	958	101.596	1203	138.584	1273	139.495
gene-SAUSA300_RS02480	804	1818	207.323	2006	217.769	752	87.6866	680	83.1466	562	74.6462	636	80.3548
gene-SAUSA300_RS02485	348	295	77.7236	340	85.2749	109	29.3642	111	31.3571	65	19.9463	83	24.2276
gene-SAUSA300_RS02490	726	304	38.3925	331	39.7936	321	41.4515	258	34.9361	252	37.0674	259	36.2388
gene-SAUSA300_RS02495	249	11	4.05045	6	2.10316	4	1.50603	1	0.394814	1	0.428873	0	0
gene-SAUSA300_RS02500	840	859	93.7613	763	79.2806	393	43.8616	318	37.2168	259	32.9267	257	31.0788
gene-SAUSA300_RS02510	1974	9258	430.011	9496	419.87	2853	135.496	2514	125.202	2889	156.289	2847	146.505
gene-SAUSA300_RS02515	774	2567	304.085	2600	293.193	804	97.3838	714	90.6878	997	137.557	1022	134.128
gene-SAUSA300_RS02520	537	995	169.886	921	149.695	469	81.8786	420	76.8894	432	85.9087	437	82.6643
gene-SAUSA300_RS02525	894	1441	147.787	1406	137.268	685	71.8331	600	65.9789	540	64.5036	537	61.0166
gene-SAUSA300_RS02530	264	442	153.507	569	188.118	2002	710.938	1885	701.938	2620	1059.8	3056	1175.87
gene-SAUSA300_RS02535	849	2166	233.916	1907	196.049	1683	185.844	1435	166.164	1324	166.536	1326	158.652
gene-SAUSA300_RS02540	825	1873	208.158	2016	213.284	1088	123.636	951	113.323	702	90.868	688	84.7121
gene-SAUSA300_RS02545	381	13606	3274.28	11446	2622.11	6477	1593.75	5846	1508.43	6497	1821.02	6365	1697.01
gene-SAUSA300_RS02550	303	937	283.535	1063	306.205	587	181.621	565	183.315	693	244.241	756	253.449
gene-SAUSA300_RS02555	132	0	0	1	0.661222	0	0	0	0	0	0	0	0
gene-SAUSA300_RS02560	1353	6046	409.713	5908	381.122	2618	181.403	2209	160.505	2687	212.079	2729	204.888
gene-SAUSA300_RS02565	966	12220	1159.86	11959	1080.54	5827	565.509	5245	533.777	3670	405.711	3448	362.578
gene-SAUSA300_RS02575	654	24904	3491.41	25274	3373.01	6065	869.41	4960	745.582	4263	696.09	3917	608.397
gene-SAUSA300_RS02580	573	1986	317.786	2002	304.952	238	38.9398	195	33.4558	278	51.8105	251	44.4969
gene-SAUSA300_RS02585	3507	7403	193.545	7280	181.183	1203	32.1589	1037	29.0693	898	27.3444	899	26.0396
gene-SAUSA300_RS02590	1527	3158	189.619	3302	188.738	464	28.4873	441	28.3917	440	30.771	493	32.7958
gene-SAUSA300_RS02595	1194	4697	360.683	4463	326.245	823	64.62	755	62.1633	892	79.7789	898	76.3982
gene-SAUSA300_RS02600	264	395	137.184	442	146.13	57	20.2415	47	17.5019	77	31.1469	54	20.7779
gene-SAUSA300_RS02605	393	639	149.08	805	178.782	179	42.7004	184	46.0274	133	36.1399	145	37.4789
gene-SAUSA300_RS02610	402	4338	989.403	4988	1082.98	1057	246.502	915	223.762	642	170.544	701	177.134
gene-SAUSA300_RS02615	1296	754	53.3429	881	59.3325	333	24.0886	331	25.1081	439	36.1732	442	34.644
gene-SAUSA300_RS02620	540	2134	362.335	2470	399.231	596	103.472	645	117.424	833	164.732	883	166.103
gene-SAUSA300_RS02625	2094	31837	1394.01	34256	1427.85	6185	276.907	5099	239.387	5517	281.355	5653	274.229
gene-SAUSA300_RS02630	882	5435	564.99	5071	501.818	1337	142.113	1027	114.47	673	81.4843	650	74.861
gene-SAUSA300_RS02635	933	31448	3090.45	34965	3270.95	11987	1204.48	10170	1071.6	39012	4465.23	39781	4331.17
gene-SAUSA300_RS02640	804	784	89.4067	808	87.7156	344	40.112	275	33.6255	603	80.092	659	83.2608
gene-SAUSA300_RS02645	366	190	47.5973	170	40.5405	53	13.5758	58	15.579	82	23.9255	103	28.5869
gene-SAUSA300_RS02650	477	560	107.641	551	100.822	175	34.3947	155	31.9451	291	65.1482	315	67.0816
gene-SAUSA300_RS02655	93	2947	2905.41	4109	3856.33	748	754.033	1122	1186.05	926	1063.3	913	997.238
gene-SAUSA300_RS02660	1488	14476	891.981	14462	848.295	5195	327.306	4602	304.043	5439	390.341	5470	373.418
gene-SAUSA300_RS02695	1383	367	24.3307	442	27.8947	69	4.67734	64	4.54935	97	7.48992	105	7.7122
gene-SAUSA300_RS02700	888	8731	901.49	8452	830.745	1557	164.379	1418	156.984	2467	296.677	2536	290.1
gene-SAUSA300_RS02705	561	2081	340.11	2309	359.238	531	88.7367	503	88.1448	763	145.241	929	168.215
gene-SAUSA300_RS02710	1215	7197	543.107	8371	601.343	2812	216.975	2396	193.866	3968	348.757	3964	331.412
gene-SAUSA300_RS02715	462	2022	401.281	2431	459.266	198	40.1786	144	30.6416	162	37.4456	181	39.7967
gene-SAUSA300_RS02720	567	3887	628.552	3800	584.954	314	51.918	247	42.8258	308	58.009	353	63.2416
gene-SAUSA300_RS02725	1008	8077	734.682	8407	727.951	562	52.2694	477	46.521	791	83.7999	838	84.449
gene-SAUSA300_RS02730	2457	21933	818.47	23003	817.148	2778	105.998	2461	98.4687	3612	156.989	3666	151.565
gene-SAUSA300_RS02740	1365	1745	117.212	1809	115.672	818	56.1814	590	42.4924	978	76.5128	991	73.7483
gene-SAUSA300_RS02745	1056	1137	98.7203	1374	113.565	442	39.2401	408	37.9829	619	62.5971	713	68.5862
gene-SAUSA300_RS02750	1455	9958	627.508	10754	645.102	2958	190.593	2457	166.01	2639	193.689	2804	195.761
gene-SAUSA300_RS02755	648	3142	444.571	2779	374.313	932	134.838	728	110.445	1726	284.442	1774	278.093
gene-SAUSA300_RS02760	1401	4595	300.717	4073	253.745	1479	98.9696	1281	89.8882	3092	235.683	3172	229.988
gene-SAUSA300_RS02765	405	487	110.251	487	104.953	165	38.1945	188	45.6346	418	110.217	418	104.841
gene-SAUSA300_RS02770	747	1411	173.187	1336	156.102	524	65.7631	441	58.0376	1227	175.409	1324	180.044
gene-SAUSA300_RS02775	525	1077	188.09	1012	168.245	366	65.3572	313	58.6107	1015	206.459	1043	201.807
gene-SAUSA300_RS02780	570	493	79.3016	622	95.2439	170	27.9605	174	30.01	460	86.1808	465	82.8684
gene-SAUSA300_RS02785	183	121	60.6239	161	76.7885	56	28.6885	51	27.3975	123	71.7764	141	78.2671
gene-SAUSA300_RS02790	549	8667	1447.46	8577	1363.59	3779	645.322	3191	571.408	4956	964.021	4788	885.916
gene-SAUSA300_RS02795	423	50605	10968.9	46885	9674.2	9887	2191.27	8206	1907.14	11377	2872.2	10889	2614.92
gene-SAUSA300_RS02800	693	10357	1370.28	13110	1651.17	2882	389.881	2578	365.714	3612	556.599	4024	589.842
gene-SAUSA300_RS02805	501	56609	10359.9	50460	8790.85	10911	2041.73	9286	1822.14	10750	2291.39	10447	2118.19
gene-SAUSA300_RS02810	369	2798	695.234	2834	670.34	569	144.563	534	142.268	655	189.558	653	179.762
gene-SAUSA300_RS02815	609	3785	569.847	3810	546.046	1167	179.649	1030	166.269	1278	224.1	1321	220.342
gene-SAUSA300_RS02820	3552	36207	934.608	38727	951.617	18008	475.296	15600	431.761	20485	615.872	21327	609.913
gene-SAUSA300_RS02825	3597	25346	646.069	27284	662.047	13769	358.867	12134	331.631	15904	472.165	16788	474.099
gene-SAUSA300_RS02830	255	106246	38201.7	107435	36772.8	44492	16357.4	40800	15729.4	30357	12712.9	30433	12123.2
gene-SAUSA300_RS02835	414	18555	4109.33	18392	3877.48	8553	1936.82	7355	1746.52	6025	1554.12	6144	1507.52
gene-SAUSA300_RS02840	504	18413	3349.68	21241	3678.46	9903	1842.08	8503	1658.57	6944	1471.32	7487	1509
gene-SAUSA300_RS02845	2082	93073	4098.76	102842	4311.33	45630	2054.67	40373	1906.35	34885	1789.31	36688	1790.01
gene-SAUSA300_RS02850	1185	188998	14623.4	201682	14854.9	64408	5095.57	59829	4963.47	67425	6076.17	67006	5743.89
gene-SAUSA300_RS02855	1176	2656	207.076	2726	202.321	494	39.3814	380	31.7664	177	16.0729	155	13.3886
gene-SAUSA300_RS02860	1188	5239	404.335	5660	415.835	4890	385.89	4204	347.887	4376	393.358	4927	421.286
gene-SAUSA300_RS02865	879	85920	8962.21	84023	8343.16	31408	3349.83	27497	3075.3	9826	1193.76	9141	1056.37
gene-SAUSA300_RS02870	1638	803	44.9481	800	42.6283	957	54.7734	873	52.3953	635	41.3988	601	37.271
gene-SAUSA300_RS02875	966	2057	195.239	2030	183.417	7587	736.317	6367	647.962	2559	282.892	2543	267.412
gene-SAUSA300_RS02880	1077	11991	1020.82	11274	913.658	3873	337.135	3212	293.192	2815	279.12	2753	259.658
gene-SAUSA300_RS02885	684	987	132.303	1057	134.878	621	85.1152	514	73.8752	670	104.604	728	108.115
gene-SAUSA300_RS02890	663	2544	351.814	2922	384.67	658	93.0431	689	102.164	435	70.0654	436	66.8011
gene-SAUSA300_RS02895	618	99	14.6878	149	21.0436	20	3.03398	33	5.24949	39	6.73913	53	8.71161
gene-SAUSA300_RS02900	471	465	90.5195	630	116.746	309	61.5048	270	56.3553	270	61.2168	266	57.3683
gene-SAUSA300_RS02905	870	3068	323.33	2981	299.064	1485	160.022	1376	155.486	1509	185.224	1480	172.804
gene-SAUSA300_RS02910	567	1557	251.777	1591	244.911	795	131.449	775	134.372	720	135.605	735	131.679
gene-SAUSA300_RS02915	2844	168	5.41614	204	6.26069	359	11.8341	321	11.096	102	3.83	126	4.50041
gene-SAUSA300_RS02920	4146	5770	127.602	6302	132.669	2374	53.6813	2137	50.6719	623	16.0467	672	16.4646
gene-SAUSA300_RS02925	3465	4019	106.347	3994	100.607	1254	33.9286	1185	33.6207	541	16.6733	614	18.0001
gene-SAUSA300_RS02930	1473	2428	151.132	2638	156.312	1115	70.9649	1038	69.2765	748	54.2284	809	55.79
gene-SAUSA300_RS02935	1491	4551	279.859	4988	291.992	3618	227.49	3469	228.727	2623	187.866	2766	188.445
gene-SAUSA300_RS02940	879	3296	343.802	3671	364.516	959	102.283	827	92.4929	580	70.4639	555	64.138
gene-SAUSA300_RS02945	666	2501	344.31	2433	318.852	759	106.841	679	100.228	565	90.5945	459	70.0083
gene-SAUSA300_RS02950	363	4180	1055.79	3681	885.076	1350	348.657	1074	290.864	1056	310.66	854	238.98
gene-SAUSA300_RS02955	759	876	105.821	954	109.705	375	46.3192	359	46.4991	435	61.2033	445	59.5565
gene-SAUSA300_RS02960	633	5565	806.067	5926	817.108	2274	336.789	1907	296.168	2140	361.025	2164	347.268
gene-SAUSA300_RS02965	549	3816	637.303	4234	673.132	1059	180.84	1008	180.501	990	192.571	1183	218.889
gene-SAUSA300_RS02970	648	503	71.171	496	66.8079	52	7.52315	33	5.00646	82	13.5135	66	10.3462
gene-SAUSA300_RS02975	1401	5037	329.643	5175	322.399	3586	239.963	2846	199.705	1182	90.0963	1293	93.75
gene-SAUSA300_RS02985	1377	186	12.3848	193	12.2333	48	3.26798	46	3.28409	192	14.89	186	13.7211
gene-SAUSA300_RS02990	1140	386	31.045	353	27.0266	133	10.9375	120	10.3483	312	29.2265	306	27.2664
gene-SAUSA300_RS02995	366	8	2.0041	13	3.10016	0	0	5	1.34301	20	5.83548	20	5.55085
gene-SAUSA300_RS03000	270	33	11.2062	49	15.8399	14	4.86112	12	4.36927	42	16.6117	78	29.3455
gene-SAUSA300_RS03005	168	504	275.062	553	287.301	1319	736.05	1379	806.95	3435	2183.46	4101	2479.66
gene-SAUSA300_RS03010	831	13555	1495.58	13358	1403.01	2825	318.705	2484	293.861	1335	171.557	1282	156.71
gene-SAUSA300_RS03015	657	1852	258.455	1842	244.707	1050	149.829	909	136.016	802	130.358	898	138.842
gene-SAUSA300_RS03020	381	528	127.063	555	127.142	291	71.6044	301	77.6664	251	70.352	209	55.7227
gene-SAUSA300_RS03025	369	161	40.0046	177	41.8667	133	33.7907	76	20.2478	100	28.9402	117	32.2085
gene-SAUSA300_RS03030	1485	8533	526.848	8459	497.18	3354	211.743	2746	181.788	3260	234.433	3332	227.924
gene-SAUSA300_RS03035	453	726	146.943	873	168.204	223	46.1507	180	39.063	112	26.4026	104	23.3209
gene-SAUSA300_RS03040	765	557	66.7581	643	73.362	199	24.3873	155	19.9187	107	14.9365	100	13.2785
gene-SAUSA300_RS03045	753	3435	418.256	4296	497.956	1608	200.199	1400	182.778	1689	239.531	1950	263.057
gene-SAUSA300_RS03050	987	17693	1643.59	17563	1553.11	19363	1839.19	16688	1662.18	7586	820.774	7068	727.429
gene-SAUSA300_RS03055	765	3465	415.29	3812	434.924	4091	501.348	3562	457.745	1541	215.114	1738	230.781
gene-SAUSA300_RS03060	921	1743	173.519	1881	178.259	2199	223.84	1870	199.606	3519	408.025	3545	390.992
gene-SAUSA300_RS03065	984	1474	137.345	1498	132.873	1147	109.28	1056	105.502	733	79.5493	690	71.2303
gene-SAUSA300_RS03070	1077	2121	180.566	2083	168.809	1527	132.921	1182	107.893	568	56.3197	537	50.6488
gene-SAUSA300_RS03075	342	158	42.3585	188	47.9792	149	40.8443	128	36.7939	39	12.1777	37	10.9897
gene-SAUSA300_RS03080	1323	2224	154.129	2224	146.722	115	8.1491	107	7.95089	286	23.0852	258	19.8094
gene-SAUSA300_RS03085	441	985	204.789	988	195.542	53	11.267	35	7.80227	124	30.0269	120	27.641
gene-SAUSA300_RS03090	102	0	0	2	1.7114	1	0.919118	0	0	0	0	0	0
gene-SAUSA300_RS03095	1410	1860	120.949	1779	110.123	973	64.6942	937	65.3299	1274	96.489	1389	100.068
gene-SAUSA300_RS03100	627	138	20.18	179	24.9176	89	13.3074	100	15.6792	84	14.3067	92	14.905
gene-SAUSA300_RS03105	642	101	14.4243	137	18.6255	57	8.3236	61	9.34085	94	15.6358	146	23.1009
gene-SAUSA300_RS03110	597	216	33.1733	325	47.515	131	20.5716	163	26.8414	224	40.0683	255	43.3887
gene-SAUSA300_RS03115	630	160	23.2857	155	21.474	91	13.5417	93	14.5122	106	17.9677	110	17.7363
gene-SAUSA300_RS03120	117	1	0.783653	2	1.49199	0	0	0	0	0	0	0	0
gene-SAUSA300_RS03125	621	158	23.3279	205	28.8127	92	13.8889	117	18.5219	109	18.744	176	28.7894
gene-SAUSA300_RS03130	642	110	15.7097	204	27.7343	87	12.7044	95	14.5472	127	21.125	158	24.9996
gene-SAUSA300_RS03135	381	78	18.7707	95	21.7631	27	6.64371	42	10.8372	42	11.772	84	22.3957
gene-SAUSA300_RS03140	630	44	6.40357	53	7.34272	7	1.04167	9	1.40441	35	5.93274	52	8.38443
gene-SAUSA300_RS03145	621	100	14.7645	92	12.9306	26	3.92512	23	3.64106	37	6.36265	58	9.4874
gene-SAUSA300_RS03150	636	55	7.92895	90	12.3511	32	4.71698	17	2.62775	31	5.20514	39	6.229
gene-SAUSA300_RS03155	261	16	5.62069	7	2.34088	3	1.07759	4	1.50665	6	2.45493	3	1.16759
gene-SAUSA300_RS03160	627	131	19.1564	104	14.4773	32	4.78469	33	5.17414	50	8.51589	71	11.5028
gene-SAUSA300_RS03165	939	1447	141.29	1509	140.264	545	54.413	515	53.9179	740	84.1577	724	78.322
gene-SAUSA300_RS03170	537	1304	222.645	1440	234.051	1608	280.726	1277	233.78	1034	205.624	949	179.516
gene-SAUSA300_RS03175	477	4088	785.783	4250	777.664	778	152.909	691	142.414	606	135.669	499	106.266
gene-SAUSA300_RS03180	1296	5114	361.798	5025	338.417	1304	94.3288	1232	93.4539	1049	86.4367	1157	90.6858
gene-SAUSA300_RS03185	522	1845	324.068	1941	324.546	432	77.5863	408	76.8389	358	73.2386	465	90.4885
gene-SAUSA300_RS03190	1011	7309	662.852	8747	755.143	19567	1814.45	19335	1880.12	2574	271.885	3046	306.048
gene-SAUSA300_RS03195	108	0	0	1	0.808161	0	0	0	0	0	0	0	0
gene-SAUSA300_RS03200	384	914	218.235	907	206.157	742	181.152	714	182.793	630	175.201	692	183.057
gene-SAUSA300_RS03205	1662	5984	330.119	6764	355.217	2498	140.907	2202	130.25	1830	117.584	1885	115.21
gene-SAUSA300_RS03210	636	97	13.9838	128	17.5661	172	25.3538	117	18.0851	151	25.3541	97	15.4926
gene-SAUSA300_RS03215	828	2148	237.856	2508	264.374	532	60.2356	535	63.5207	605	78.0284	648	79.4979
gene-SAUSA300_RS03220	951	1372	132.277	1263	115.916	421	41.5024	326	33.6999	263	29.5327	289	30.8694
gene-SAUSA300_RS03225	720	696	88.6312	861	104.374	289	37.6302	324	44.2389	260	38.5628	267	37.6695
gene-SAUSA300_RS03230	801	1462	167.35	1594	173.691	567	66.3624	455	55.8432	498	66.3933	529	67.0863
gene-SAUSA300_RS03235	507	6168	1115.44	7938	1366.55	11078	2048.45	10172	1972.38	5538	1166.47	6152	1232.59
gene-SAUSA300_RS03240	717	2686	343.476	3008	366.168	1822	238.232	1882	258.043	418	62.2565	445	63.0452
gene-SAUSA300_RS03245	789	2935	341.068	3874	428.553	1132	134.506	1093	136.187	1469	198.826	1795	231.099
gene-SAUSA300_RS03250	375	2537	620.296	3506	816.022	3428	857.001	3750	983.086	4542	1293.43	5757	1559.47
gene-SAUSA300_RS03255	930	530	52.252	579	54.3397	270	27.2178	235	24.8414	370	42.4861	391	42.7076
gene-SAUSA300_RS03260	225	14	5.705	8	3.10334	2	0.833334	2	0.873854	5	2.3731	10	4.5147
gene-SAUSA300_RS03265	204	16	7.19117	12	5.1342	3	1.37868	2	0.96381	11	5.75825	15	7.46917
gene-SAUSA300_RS03270	561	1788	292.223	2153	334.967	294	49.1311	288	50.4686	2693	512.627	3513	636.101
gene-SAUSA300_RS03275	2403	1523	58.1107	1819	66.0694	474	18.4925	400	16.3643	1372	60.9717	1578	66.7059
gene-SAUSA300_RS03280	426	66	14.2051	66	13.5225	22	4.84155	27	6.23083	40	10.0272	41	9.77654
gene-SAUSA300_RS03285	345	23	6.1125	34	8.60164	6	1.63044	1	0.284953	18	5.57161	15	4.41655
gene-SAUSA300_RS03290	1497	697	42.6895	605	35.274	166	10.3958	144	9.45654	395	28.1775	439	29.7888
gene-SAUSA300_RS03295	483	17	3.22709	23	4.15625	6	1.1646	4	0.81415	6	1.32657	10	2.10312
gene-SAUSA300_RS03300	303	6	1.81559	5	1.44029	1	0.309406	4	1.2978	7	2.46708	10	3.3525
gene-SAUSA300_RS03305	459	117	23.3713	129	24.5301	30	6.12746	40	8.5672	80	18.6125	120	26.557
gene-SAUSA300_RS03310	2043	3766	169.014	4287	183.15	2278	104.534	2198	105.767	2592	135.486	3093	153.788
gene-SAUSA300_RS03315	930	24559	2421.24	26183	2457.3	9841	992.037	9367	990.169	43251	4966.39	49083	5361.16
gene-SAUSA300_RS03320	837	6028	660.325	6323	659.355	3339	373.992	3064	359.878	15507	1978.47	16620	2017.05
gene-SAUSA300_RS03325	744	20146	2482.71	21362	2506.05	15380	1938.01	13551	1790.56	79689	11438.1	83321	11376.1
gene-SAUSA300_RS03330	645	2830	402.288	2843	384.715	2425	352.471	2020	307.881	2629	435.27	2461	387.581
gene-SAUSA300_RS03335	753	177	21.552	223	25.8483	50	6.2251	69	9.00836	75	10.6364	50	6.74506
gene-SAUSA300_RS03340	765	1943	232.874	2125	242.448	415	50.8579	360	46.2629	553	77.1954	563	74.758
gene-SAUSA300_RS03345	795	5819	671.106	6304	692.103	1847	217.807	1679	207.623	1282	172.206	1353	172.879
gene-SAUSA300_RS03350	813	2545	287.017	3354	360.076	1224	141.144	1051	127.088	944	123.996	1077	134.566
gene-SAUSA300_RS03355	1104	2823	234.451	2765	218.599	1503	127.633	1266	112.734	1582	153.026	1606	147.77
gene-SAUSA300_RS03360	1062	3254	280.933	3167	260.283	1604	141.596	1422	131.634	1126	113.225	1046	100.05
gene-SAUSA300_RS03365	399	414	95.1343	416	91.0001	172	40.4136	180	44.3498	114	30.5112	130	33.0965
gene-SAUSA300_RS03370	1296	2850	201.627	2776	186.954	379	27.4161	311	23.591	448	36.9148	440	34.4873
gene-SAUSA300_RS03375	1728	9097	482.686	10290	519.748	21740	1179.47	20079	1142.33	30100	1860.16	33153	1948.9
gene-SAUSA300_RS03380	1230	8574	639.129	10179	722.306	4240	323.171	4277	341.842	5030	436.707	5666	467.932
gene-SAUSA300_RS03385	93	10	9.85887	12	11.2621	9	9.07259	6	6.34249	8	9.18617	4	4.36906
gene-SAUSA300_RS03390	834	1654	181.836	1574	164.725	561	63.0621	441	51.9833	1122	143.666	1074	130.812
gene-SAUSA300_RS03395	798	754	86.632	881	96.3595	201	23.6137	163	20.0806	609	81.4971	573	72.9395
gene-SAUSA300_RS03400	1005	403	36.7662	388	33.6967	96	8.95523	94	9.19504	205	21.7829	221	22.3376
gene-SAUSA300_RS03405	1017	740	66.7146	760	65.225	165	15.2102	105	10.1499	417	43.7868	430	42.9495
gene-SAUSA300_RS03410	969	276	26.1153	299	26.932	585	56.5983	461	46.7701	661	72.8459	670	70.2364
gene-SAUSA300_RS03415	585	67	10.501	65	9.69793	227	36.3782	169	28.4003	260	47.4619	260	45.147
gene-SAUSA300_RS03420	363	31	7.83006	32	7.69422	86	22.2108	80	21.6658	141	41.4801	133	37.2183
gene-SAUSA300_RS03425	498	4820	887.417	5217	914.351	2765	520.52	2370	467.854	1677	359.61	1689	344.517
gene-SAUSA300_RS03430	1068	3965	340.394	4375	357.543	1533	134.568	1393	128.225	1015	101.49	1017	96.7299
gene-SAUSA300_RS03435	1044	766	67.2726	948	79.2555	148	13.2902	142	13.3715	159	16.2639	126	12.2597
gene-SAUSA300_RS03445	429	262	55.9956	330	67.1395	193	42.1766	205	46.9773	275	68.4547	339	80.27
gene-SAUSA300_RS03450	507	4405	796.614	5022	864.55	1807	334.135	1573	305.009	900	189.567	897	179.72
gene-SAUSA300_RS03455	924	1064	105.579	1274	120.342	492	49.9189	409	43.5154	612	70.7306	693	76.1855
gene-SAUSA300_RS03460	675	95	12.9042	123	15.9046	54	7.50001	34	4.95184	58	9.17597	58	8.72841
gene-SAUSA300_RS03465	1041	835	73.5437	1078	90.3836	262	23.5951	280	26.4423	329	33.7499	331	32.2989
gene-SAUSA300_RS03470	762	360	43.3169	420	48.1078	486	59.7934	392	50.5735	485	67.9696	472	62.9213
gene-SAUSA300_RS03475	1890	2979	144.517	3540	163.479	2207	109.474	2368	123.172	1864	105.32	2114	113.62
gene-SAUSA300_RS03480	618	3291	488.258	3570	504.198	1255	190.382	1173	186.595	1212	209.431	1319	216.804
gene-SAUSA300_RS03485	1008	2885	262.419	3266	282.798	1169	108.724	958	93.4322	903	95.6654	908	91.5032
gene-SAUSA300_RS03490	798	3490	400.989	4289	469.11	2499	293.586	2129	262.28	2637	352.886	2762	351.586
gene-SAUSA300_RS03495	645	1045	148.548	1253	169.556	212	30.814	174	26.5205	255	42.219	262	41.2622
gene-SAUSA300_RS03505	360	26	6.62187	65	15.7591	8	2.08334	6	1.63848	11	3.26301	5	1.41084
gene-SAUSA300_RS03510	717	7572	968.281	7084	862.345	4627	604.995	3948	541.314	2739	407.944	2597	367.929
gene-SAUSA300_RS03515	474	163	31.5297	230	42.3517	185	36.5902	165	34.2214	94	21.1776	98	21.0019
gene-SAUSA300_RS03520	117	3	2.35096	2	1.49199	0	0	0	0	0	0	0	0
gene-SAUSA300_RS03525	645	4006	569.457	4378	592.431	1124	163.372	1151	175.431	1121	185.598	1250	196.862
gene-SAUSA300_RS03530	867	2541	268.717	2831	284.998	801	86.6134	739	83.7948	773	95.2112	798	93.4964
gene-SAUSA300_RS03540	1221	2005	150.56	2011	143.753	512	39.3121	565	45.4909	622	54.4004	686	57.0715
gene-SAUSA300_RS03545	489	124	23.25	209	37.3043	38	7.28528	45	9.04681	54	11.7927	50	10.3866
gene-SAUSA300_RS03550	690	297	39.4655	326	41.2373	194	26.3587	166	23.6511	209	32.3463	170	25.0271
gene-SAUSA300_RS03555	444	42	8.67314	41	8.05976	15	3.16723	21	4.64973	27	6.49394	31	7.09234
gene-SAUSA300_RS03560	396	3098	717.292	3706	816.83	1224	289.773	1340	332.66	673	181.488	737	189.053
gene-SAUSA300_RS03565	300	556	169.927	689	200.456	267	83.4376	290	95.0317	435	154.844	409	138.488
gene-SAUSA300_RS03570	543	135	22.7952	174	27.9686	117	20.2003	109	19.7341	292	57.4263	286	53.5029
gene-SAUSA300_RS03575	567	651	105.271	769	118.376	504	83.3334	416	72.1277	363	68.3677	343	61.45
gene-SAUSA300_RS03580	459	545	108.866	571	108.579	199	40.6455	209	44.7636	200	46.5313	153	33.8602
gene-SAUSA300_RS03585	684	17644	2365.11	17956	2291.26	7588	1040.02	6969	1001.63	7407	1156.42	6948	1031.85
gene-SAUSA300_RS03590	876	8132	851.144	8495	846.41	918	98.2449	669	75.0782	842	102.644	837	97.0582
gene-SAUSA300_RS03595	1632	2899	162.869	3168	169.428	1357	77.9527	1130	68.0691	772	50.5155	823	51.226
gene-SAUSA300_RS03600	1674	1513	82.8692	1741	90.7747	565	31.6421	486	28.5412	280	17.862	319	19.3574
gene-SAUSA300_RS03605	444	5535	1143	8386	1648.52	3326	702.281	3435	760.563	2722	654.686	3385	774.438
gene-SAUSA300_RS03610	927	1621	160.329	2500	235.387	1097	110.943	1677	177.846	814	93.7718	845	92.5951
gene-SAUSA300_RS03615	909	2277	229.673	2271	218.059	1432	147.69	1318	142.542	1144	134.397	1160	129.63
gene-SAUSA300_RS03620	288	61	19.4199	126	38.1856	24	7.81251	22	7.50969	8	2.96637	21	7.40692
gene-SAUSA300_RS03625	1554	1548	91.3334	1589	89.2471	2014	121.501	1572	99.4473	1630	112.012	1719	112.366
gene-SAUSA300_RS03630	1374	2322	154.948	2274	144.453	2234	152.429	1748	125.068	2061	160.184	2038	150.671
gene-SAUSA300_RS03635	285	19	6.1125	45	13.7813	0	0	3	1.03483	2	0.749398	4	1.42569
gene-SAUSA300_RS03640	618	406	60.2348	657	92.7894	114	17.2937	123	19.5663	86	14.8606	124	20.3819
gene-SAUSA300_RS03645	423	263	57.0066	281	57.9812	138	30.5851	130	30.2131	138	34.8391	194	46.5878
gene-SAUSA300_RS03650	1167	2092	164.362	2470	184.734	219	17.5932	195	16.4269	334	30.5635	434	37.7772
gene-SAUSA300_RS03655	453	3393	686.745	4200	809.231	1629	337.128	1656	359.38	2575	607.025	2754	617.557
gene-SAUSA300_RS03660	483	745	141.423	662	119.628	359	69.6817	272	55.3622	330	72.9616	354	74.4504
gene-SAUSA300_RS03665	765	7106	851.675	8225	938.417	46	5.63726	39	5.01181	27	3.76903	19	2.52292
gene-SAUSA300_RS03670	921	10742	1069.39	9846	933.086	28	2.85017	27	2.88201	49	5.68151	59	6.50734
gene-SAUSA300_RS03675	1959	25520	1194.42	25184	1122.05	228	10.9112	191	9.58496	258	14.0641	209	10.8373
gene-SAUSA300_RS03685	1182	4221	327.422	4111	303.565	2455	194.718	2198	182.811	1519	137.236	1489	127.964
gene-SAUSA300_RS03690	1350	3956	268.678	4491	290.356	2235	155.208	1898	138.215	999	79.0241	996	74.9439
gene-SAUSA300_RS03695	840	2058	224.634	2093	217.476	1250	139.509	1188	139.036	1429	181.669	1593	192.64
gene-SAUSA300_RS03700	984	1342	125.045	1682	149.194	967	92.1304	954	95.3114	944	102.448	1048	108.188
gene-SAUSA300_RS03705	1056	12784	1109.97	14219	1175.24	7788	691.407	8550	795.965	23184	2344.51	28152	2708.05
gene-SAUSA300_RS03710	687	4547	606.845	4926	625.834	2499	341.021	2612	373.773	7743	1203.59	9054	1338.74
gene-SAUSA300_RS03715	474	646	124.958	842	155.044	1291	255.34	1111	230.424	4212	948.938	4257	912.297
gene-SAUSA300_RS03720	441	1466	304.793	1801	356.448	1554	330.357	1678	374.063	7060	1709.6	8114	1868.99
gene-SAUSA300_RS03725	585	1047	164.097	1153	172.026	391	62.6603	410	68.9001	207	37.787	215	37.3331
gene-SAUSA300_RS03730	714	549	70.4992	601	73.4679	261	34.27	268	36.9002	194	29.0156	199	28.3117
gene-SAUSA300_RS03735	420	123	26.8513	117	24.3141	47	10.4911	61	14.2782	30	7.62781	47	11.3674
gene-SAUSA300_RS03740	669	380	52.0796	367	47.8808	170	23.8229	137	20.132	42	6.70426	33	5.0107
gene-SAUSA300_RS03745	594	82	12.6572	121	17.7795	27	4.26137	30	4.96508	42	7.55076	60	10.2607
gene-SAUSA300_RS03750	1152	517	41.1479	595	45.0802	209	17.0085	198	16.8968	186	17.242	160	14.1084
gene-SAUSA300_RS03755	609	456	68.6527	392	56.1811	123	18.9347	126	20.3397	163	28.5824	159	26.5211
gene-SAUSA300_RS03760	207	72	31.8913	69	29.0938	35	15.8515	35	16.6222	39	20.1197	36	17.6662
gene-SAUSA300_RS03765	711	854	110.128	1058	129.879	425	56.0391	423	58.4874	374	56.1733	368	52.5762
gene-SAUSA300_RS03770	1005	1539	140.405	1464	127.144	605	56.4366	592	57.9092	506	53.7665	529	53.4688
gene-SAUSA300_RS03775	1941	28084	1326.61	29813	1340.61	16355	789.945	14253	721.892	9337	513.7	9407	492.308
gene-SAUSA300_RS03785	1884	5260	255.985	4780	221.446	1308	65.0876	1131	59.0165	879	49.8237	842	45.3986
gene-SAUSA300_RS03790	1782	5224	268.785	5901	289.028	1042	54.8191	942	51.9679	876	52.4957	967	55.1226
gene-SAUSA300_RS03795	978	5271	494.156	5230	466.75	1128	108.129	990	99.5149	739	80.6925	820	85.1699
gene-SAUSA300_RS03800	1515	6905	417.889	8200	472.414	1418	87.7476	1595	103.5	691	48.7072	809	54.2434
gene-SAUSA300_RS03805	1059	660	57.1423	629	51.8413	184	16.289	177	16.4312	206	20.773	195	18.7047
gene-SAUSA300_RS03810	543	936	158.047	1128	181.314	341	58.8744	274	49.6069	336	66.0796	338	63.2307
gene-SAUSA300_RS03815	918	2388	238.507	2546	242.068	1615	164.931	1321	141.466	1599	186.009	1572	173.949
gene-SAUSA300_RS03820	102	0	0	0	0	0	0	0	0	0	0	0	0
gene-SAUSA300_RS03825	1506	34344	2090.91	36267	2101.88	8174	508.84	7117	464.583	3681	261.017	3748	252.805
gene-SAUSA300_RS03830	501	2235	409.025	1991	346.861	880	164.671	752	147.561	596	127.039	556	112.732
gene-SAUSA300_RS03835	867	1190	125.846	1312	132.08	710	76.7734	594	67.3533	419	51.6087	411	48.1541
gene-SAUSA300_RS03840	399	9351	2148.8	9240	2021.25	7913	1859.26	6684	1646.85	3247	869.035	3160	804.498
gene-SAUSA300_RS03845	2106	27042	1177.31	29576	1225.75	17435	776.131	15346	716.355	6255	317.173	6486	312.845
gene-SAUSA300_RS03850	972	16671	1572.55	18365	1649.1	7298	703.897	6355	642.748	3690	405.404	3918	409.458
gene-SAUSA300_RS03860	156	1	0.58774	2	1.11899	3	1.80289	1	0.630183	5	3.42273	6	3.90695
gene-SAUSA300_RS03865	972	107	10.0932	127	11.404	18	1.73611	12	1.21369	81	8.89911	87	9.09209
gene-SAUSA300_RS03870	957	77	7.37715	134	12.2212	15	1.46944	15	1.54089	30	3.34763	49	5.2011
gene-SAUSA300_RS03875	762	337	40.5494	356	40.7771	4	0.492126	12	1.54817	72	10.0903	61	8.13178
gene-SAUSA300_RS03880	1029	3746	333.782	4373	370.925	30	2.73324	20	1.91076	412	42.7572	437	43.1397
gene-SAUSA300_RS03885	315	1468	427.293	1576	436.684	740	220.238	709	221.272	526	178.321	512	165.109
gene-SAUSA300_RS03890	924	1171	116.197	1396	131.867	615	62.3986	496	52.7717	369	42.6464	334	36.7185
gene-SAUSA300_RS03895	519	298	52.6452	394	66.2598	97	17.5217	108	20.4573	99	20.3702	169	33.0773
gene-SAUSA300_RS03900	879	1600	166.894	2240	222.423	994	106.015	1380	154.341	814	98.8925	1057	122.151
gene-SAUSA300_RS03905	321	1124	321.049	1344	365.44	677	197.722	636	194.78	710	236.201	703	222.465
gene-SAUSA300_RS03910	1125	3173	258.599	3159	245.086	1529	127.417	1341	117.184	983	93.3101	1083	97.7883
gene-SAUSA300_RS03915	1227	4025	300.768	4232	301.039	2544	194.377	2414	193.412	2463	214.362	2613	216.325
gene-SAUSA300_RS03920	495	93	17.2261	112	19.7485	30	5.68182	43	8.53994	48	10.3553	55	11.2867
gene-SAUSA300_RS03925	762	294	35.3755	297	34.0191	128	15.748	89	11.4822	208	29.1498	209	27.8614
gene-SAUSA300_RS03930	1071	1217	104.186	1509	122.976	614	53.7465	586	53.7898	609	60.7233	766	72.6525
gene-SAUSA300_RS03935	1056	3849	334.19	4432	366.317	917	81.4099	759	70.6593	488	49.3496	555	53.3876
gene-SAUSA300_RS03940	642	786	112.253	865	117.599	170	24.8248	193	29.5538	98	16.3012	106	16.7719
gene-SAUSA300_RS03945	867	3943	416.982	4093	412.044	2313	250.108	2092	237.211	1302	160.369	1385	162.271
gene-SAUSA300_RS03950	1083	70	5.92624	96	7.73685	191	16.5339	159	14.4331	92	9.07167	50	4.68978
gene-SAUSA300_RS03955	675	21	2.8525	15	1.93959	57	7.91667	47	6.84519	31	4.9044	26	3.91274
gene-SAUSA300_RS03960	573	58649	9384.6	59696	9093.1	29285	4791.4	26905	4616.04	34113	6357.6	34767	6163.45
gene-SAUSA300_RS03965	2532	19106	691.856	19839	683.876	7209	266.921	6136	238.239	3782	159.509	3824	153.414
gene-SAUSA300_RS03970	105	115	100.42	141	117.206	42	37.5	44	41.196	13	13.2215	11	10.6418
gene-SAUSA300_RS03975	1038	3259	287.87	3482	292.788	1143	103.233	1025	97.0774	400	41.1519	451	44.1357
gene-SAUSA300_RS03980	108	18	15.2812	16	12.9306	1	0.868056	2	1.82053	4	3.95516	0	0
gene-SAUSA300_RS03985	840	200	21.8303	186	19.3266	101	11.2723	75	8.77756	51	6.48363	35	4.23253
gene-SAUSA300_RS03990	651	978	137.742	1341	179.792	160	23.0415	177	26.7291	150	24.6058	188	29.3351
gene-SAUSA300_RS03995	237	27	10.4454	35	12.8897	2	0.79114	7	2.90363	8	3.6047	5	2.14305
gene-SAUSA300_RS04000	1986	3010	138.962	2880	126.571	3241	152.993	2934	145.235	3503	188.36	3836	196.205
gene-SAUSA300_RS04005	2847	4046	130.301	3998	122.568	3599	118.513	3144	108.564	3633	136.272	3952	141.007
gene-SAUSA300_RS04010	933	5376	528.308	5283	494.22	3046	306.069	2618	275.854	2971	340.055	3064	333.594
gene-SAUSA300_RS04015	840	2752	300.386	2836	294.678	1236	137.947	1135	132.834	940	119.502	984	118.994
gene-SAUSA300_RS04020	486	354	66.7847	382	68.6039	198	38.1945	166	33.5787	141	30.9821	161	33.6512
gene-SAUSA300_RS04025	1440	1574	100.219	2040	123.649	883	57.487	778	53.114	650	48.2035	649	45.7818
gene-SAUSA300_RS04030	936	17515	1715.71	17418	1624.22	3814	382.012	2936	308.37	3298	376.272	3307	358.897
gene-SAUSA300_RS04040	912	1906	191.619	2013	192.651	1116	114.72	963	103.806	769	90.0449	840	93.5611
gene-SAUSA300_RS04045	996	2874	264.568	2873	251.766	2634	247.929	2078	205.106	2914	312.434	2825	288.118
gene-SAUSA300_RS04050	945	2385	231.402	2328	215.017	1822	180.754	1506	156.67	1598	180.581	1590	170.913
gene-SAUSA300_RS04060	588	16019	2497.86	18613	2762.87	2310	368.304	1992	333.046	1934	351.242	1942	335.493
gene-SAUSA300_RS04065	903	2139	217.187	2232	215.739	1739	180.544	1551	168.856	1585	187.443	1457	163.901
gene-SAUSA300_RS04070	630	5649	822.131	5340	739.813	3698	550.298	3209	500.75	1752	296.976	1894	305.387
gene-SAUSA300_RS04075	1014	55105	4982.68	56591	4871.14	14625	1352.16	13340	1293.33	2035	214.316	2103	210.675
gene-SAUSA300_RS04080	1011	116364	10553	129242	11157.7	35041	3249.35	28873	2807.58	7480	790.093	7999	803.703
gene-SAUSA300_RS04085	1191	61304	4719.4	60639	4443.87	19015	1496.77	15473	1277.19	4619	414.156	4810	410.246
gene-SAUSA300_RS04090	762	24772	2980.68	25355	2904.22	6558	806.841	5540	714.737	1816	254.5	2091	278.747
gene-SAUSA300_RS04095	1518	81655	4931.98	78282	4501.03	18882	1166.13	15704	1017.02	6066	426.735	6384	427.201
gene-SAUSA300_RS04100	1305	47730	3353.44	59451	3976.22	17768	1276.44	15166	1142.49	11647	953.084	12813	997.358
gene-SAUSA300_RS04105	459	2431	485.604	2545	483.946	2919	596.201	2916	624.549	3589	835.004	3996	884.349
gene-SAUSA300_RS04110	234	1068	418.471	1050	391.647	490	196.314	382	160.487	258	117.742	289	125.456
gene-SAUSA300_RS04115	741	2835	350.788	2516	296.356	1522	192.561	1204	159.735	1263	182.017	1284	176.018
gene-SAUSA300_RS04120	2373	6090	235.304	5899	216.971	3345	132.151	2785	115.377	2361	106.249	2415	103.379
gene-SAUSA300_RS04125	465	158	31.154	221	41.4821	137	27.621	102	21.5645	126	28.9364	115	25.1221
gene-SAUSA300_RS04135	324	159	44.9948	246	66.2692	144	41.6667	183	55.5262	65	21.4238	79	24.7681
gene-SAUSA300_RS04140	147	50	31.1862	39	23.1563	28	17.8572	31	20.7317	12	8.71749	21	14.5115
gene-SAUSA300_RS04145	729	3972	499.565	4820	577.087	3154	405.607	3621	488.307	1521	222.807	1745	243.153
gene-SAUSA300_RS04150	156	8	4.70192	5	2.79748	0	0	1	0.630183	1	0.684547	2	1.30232
gene-SAUSA300_RS04155	444	138	28.4975	141	27.7177	96	20.2703	93	20.5917	96	23.0896	145	33.1739
gene-SAUSA300_RS04160	531	420	72.5211	473	77.7478	159	28.0721	163	30.1776	187	37.6075	230	43.9991
gene-SAUSA300_RS04165	2802	16746	547.965	16768	522.317	32865	1099.61	28510	1000.28	29933	1140.8	31337	1136.06
gene-SAUSA300_RS04170	1527	53	3.18234	73	4.17259	41	2.51719	38	2.44645	53	3.7065	50	3.32615
gene-SAUSA300_RS04175	1023	126	11.2929	108	9.21445	228	20.8944	201	19.3158	505	52.7161	450	44.6836
gene-SAUSA300_RS04180	471	166	32.3145	117	21.6814	84	16.7198	69	14.4019	61	13.8305	52	11.2148
gene-SAUSA300_RS04185	687	1041	138.933	1239	157.411	1605	219.023	1395	199.622	4134	642.601	4070	601.795
gene-SAUSA300_RS04190	201	10315	4705.25	13281	5767.08	14799	6902.52	13223	6467.34	4082	2168.73	4210	2127.63
gene-SAUSA300_RS04195	219	57	23.8639	118	47.0283	39	16.6952	28	12.5691	58	28.2821	32	14.8428
gene-SAUSA300_RS04200	285	150	48.2566	119	36.4438	38	12.5	49	16.9022	56	20.9832	64	22.8111
gene-SAUSA300_RS04205	570	493	79.3016	529	81.0032	123	20.2303	135	23.2836	95	17.7982	117	20.8508
gene-SAUSA300_RS04210	189	9	4.36607	11	5.07987	9	4.46429	9	4.68136	3	1.69507	18	9.67435
gene-SAUSA300_RS04215	261	135	47.4245	158	52.837	163	58.5489	131	49.3426	141	57.6908	139	54.0985
gene-SAUSA300_RS04220	204	195	87.6424	234	100.117	189	86.8567	178	85.7791	420	219.86	372	185.235
gene-SAUSA300_RS04225	237	233	90.14	297	109.378	144	56.9621	128	53.095	307	138.33	425	182.159
gene-SAUSA300_RS04230	561	348	56.8756	403	62.6994	439	73.3624	367	64.3124	446	84.8984	443	80.2143
gene-SAUSA300_RS04235	618	351	52.0749	361	50.9847	172	26.0923	202	32.1332	259	44.7547	284	46.6811
gene-SAUSA300_RS04240	495	9368	1735.21	9107	1605.8	2630	498.106	2638	523.915	2923	630.596	3018	619.334
gene-SAUSA300_RS04245	423	147	31.863	157	32.3952	242	53.6348	206	47.8761	256	64.629	257	61.7168
gene-SAUSA300_RS04250	717	215	27.4934	305	37.128	69	9.02197	54	7.404	42	6.25544	76	10.7673
gene-SAUSA300_RS04255	540	1090	185.073	1187	191.857	366	63.5417	267	48.6082	1169	231.179	1232	231.754
gene-SAUSA300_RS04260	321	1143	326.476	1346	365.983	227	66.2968	205	62.7828	271	90.1554	265	83.8594
gene-SAUSA300_RS04265	357	8839	2270.1	8288	2026.3	1436	377.101	1318	362.943	2645	791.198	2647	753.176
gene-SAUSA300_RS04270	381	2646	636.759	3443	788.739	1068	262.795	1122	289.507	2281	639.334	2839	756.922
gene-SAUSA300_RS04275	114	0	0	0	0	1	0.822369	0	0	0	0	0	0
gene-SAUSA300_RS04280	879	476	49.651	575	57.0953	1243	132.573	1230	137.565	452	54.9133	481	55.5862
gene-SAUSA300_RS04290	387	97	22.9811	163	36.7619	364	88.1784	264	67.0632	205	56.568	220	57.7461
gene-SAUSA300_RS04295	297	20	6.17424	34	9.9918	40	12.6263	52	17.2123	23	8.26988	46	15.733
gene-SAUSA300_RS04300	1026	1848	165.145	1817	154.571	140	12.7924	149	14.2768	179	18.6309	206	20.3953
gene-SAUSA300_RS04305	696	1823	240.153	1559	195.505	103	13.8739	124	17.5148	199	30.5331	180	26.2709
gene-SAUSA300_RS04310	822	1910	213.045	2114	224.468	119	13.5721	89	10.6441	239	31.0494	257	31.7594
gene-SAUSA300_RS04315	1221	374	28.0844	415	29.6656	151	11.594	177	14.2511	279	24.4015	307	25.5408
gene-SAUSA300_RS04320	729	571	71.8155	880	105.36	331	42.5669	476	64.1905	545	79.8356	852	118.72
gene-SAUSA300_RS04325	729	369	46.4097	622	74.4705	282	36.2655	299	40.3214	411	60.2063	498	69.3925
gene-SAUSA300_RS04330	459	195	38.9522	207	39.3622	199	40.6455	214	45.8345	330	76.7766	357	79.0072
gene-SAUSA300_RS04335	333	1882	518.186	1977	518.184	1980	557.433	1725	509.256	2828	906.907	2823	861.148
gene-SAUSA300_RS04340	264	1	0.347301	1	0.330611	3	1.06534	1	0.372381	0	0	7	2.69343
gene-SAUSA300_RS04345	273	20	6.71703	10	3.19712	15	5.1511	13	4.68136	13	5.0852	12	4.46508
gene-SAUSA300_RS04350	204	0	0	0	0	0	0	0	0	0	0	0	0
gene-SAUSA300_RS04355	384	29	6.92431	51	11.5921	34	8.30079	40	10.2405	43	11.9582	53	14.0202
gene-SAUSA300_RS04360	249	23	8.46912	12	4.20633	15	5.64759	16	6.31702	15	6.43309	27	11.0148
gene-SAUSA300_RS04365	2373	638	24.6509	627	23.0617	456	18.0152	417	17.2755	641	28.8462	725	31.035
gene-SAUSA300_RS04370	345	221	58.7331	206	52.1158	120	32.6087	137	39.0385	178	55.0971	189	55.6485
gene-SAUSA300_RS04375	207	8	3.54348	16	6.74638	5	2.26449	7	3.32445	8	4.12712	14	6.87019
gene-SAUSA300_RS04380	1059	382	33.0733	482	39.7258	198	17.5283	190	17.638	300	30.2519	300	28.7764
gene-SAUSA300_RS04385	492	152	28.3262	159	28.2068	39	7.43141	31	6.19424	108	23.4415	70	14.4525
gene-SAUSA300_RS04390	969	4213	398.637	5369	483.605	1186	114.745	1169	118.599	780	85.9604	765	80.1952
gene-SAUSA300_RS04395	555	239	39.4834	282	44.3484	525	88.6825	439	77.7612	1676	322.484	1688	308.952
gene-SAUSA300_RS04400	195	15301	7194.41	23683	10600.4	14582	7010.58	15725	7927.71	25909	14188.7	33581	17493.2
gene-SAUSA300_RS04405	852	2930	315.31	2615	267.888	1561	171.765	1243	143.424	1732	217.088	1366	162.863
gene-SAUSA300_RS04410	762	12208	1468.92	12423	1422.96	5897	725.517	5044	650.746	4776	669.325	4597	612.817
gene-SAUSA300_RS04415	1308	9265	649.453	9580	639.262	5212	373.567	4519	339.646	3006	245.419	3059	237.565
gene-SAUSA300_RS04420	1251	7658	561.265	8050	561.643	3987	298.786	3430	269.543	2902	247.724	3007	244.167
gene-SAUSA300_RS04425	465	2166	427.086	2296	430.963	855	172.379	759	160.465	667	153.179	749	163.621
gene-SAUSA300_RS04430	1398	6814	446.894	7339	458.196	3028	203.058	2706	190.288	3213	245.432	3552	258.093
gene-SAUSA300_RS04435	138	0	0	1	0.632474	0	0	0	0	0	0	0	0
gene-SAUSA300_RS04440	315	24	6.98571	21	5.81876	14	4.16667	11	3.433	10	3.39014	17	5.48213
gene-SAUSA300_RS04445	1041	1595	140.482	1483	124.34	344	30.9799	271	25.5923	577	59.1906	681	66.4519
gene-SAUSA300_RS04450	1068	1218	104.565	1277	104.362	284	24.9298	261	24.0249	578	57.7942	662	62.9648
gene-SAUSA300_RS04455	99	0	0	0	0	0	0	0	0	0	0	0	0
gene-SAUSA300_RS04460	849	2106	227.437	2109	216.815	1192	131.626	1028	119.036	925	116.349	957	114.503
gene-SAUSA300_RS04465	828	533	59.021	573	60.4012	267	30.231	249	29.5638	181	23.344	176	21.592
gene-SAUSA300_RS04470	1320	1926	133.78	1771	117.102	775	55.0427	614	45.7284	617	49.9159	778	59.871
gene-SAUSA300_RS04475	918	9416	940.446	9872	938.607	3324	339.461	2810	300.923	3764	437.859	3753	415.286
gene-SAUSA300_RS04480	384	512	122.25	643	146.151	264	64.4532	273	69.8913	336	93.4406	425	112.426
gene-SAUSA300_RS04485	267	90	30.9059	100	32.6896	17	5.96911	8	2.94558	15	5.9994	34	12.9354
gene-SAUSA300_RS04490	435	2128	448.531	2409	483.358	1151	248.061	1164	263.06	1679	412.182	1892	441.817
gene-SAUSA300_RS04495	780	1509	177.38	1696	189.781	1005	120.793	808	101.838	1236	169.22	1190	154.976
gene-SAUSA300_RS04500	960	3452	329.693	3539	321.759	2030	198.242	1863	190.78	2554	284.104	2772	293.314
gene-SAUSA300_RS04505	111	7	5.78209	16	12.5811	2	1.68919	4	3.54265	2	1.92413	1	0.915141
gene-SAUSA300_RS04510	153	273	163.599	267	152.315	92	56.3726	81	52.0457	95	66.3071	101	67.0565
gene-SAUSA300_RS04515	1458	13869	872.163	14114	844.917	8649	556.135	7959	536.652	7237	530.064	7350	512.084
gene-SAUSA300_RS04520	1215	5143	388.106	6088	437.341	3478	268.364	3085	249.615	3484	306.217	3936	329.071
gene-SAUSA300_RS04525	237	115	44.4897	120	44.1931	67	26.5032	55	22.8142	87	39.2011	86	36.8605
gene-SAUSA300_RS04530	1176	5701	444.481	7276	540.016	3761	299.825	3314	277.036	4235	384.569	4754	410.641
gene-SAUSA300_RS04535	243	1462	551.634	1894	680.292	348	134.259	321	129.864	527	231.596	537	224.481
gene-SAUSA300_RS04540	324	521	147.436	627	168.906	361	104.456	269	81.6204	369	121.621	412	129.17
gene-SAUSA300_RS04545	1065	2229	191.898	2618	214.556	2003	176.321	1839	169.755	2403	240.953	2652	252.95
gene-SAUSA300_RS04550	237	540	208.908	489	180.087	121	47.864	121	50.1913	126	56.774	146	62.5771
gene-SAUSA300_RS04555	360	62	15.7906	71	17.2138	31	8.07292	30	8.19238	48	14.2386	31	8.74722
gene-SAUSA300_RS04560	1209	17446	1323.06	19295	1392.96	8050	624.225	6908	561.717	4161	367.535	4337	364.396
gene-SAUSA300_RS04565	1476	3771	234.25	4476	264.682	1499	95.211	1399	93.1801	4523	327.241	5017	345.278
gene-SAUSA300_RS04570	1317	1250	87.023	1322	87.6127	170	12.1014	99	7.38994	217	17.5955	225	17.3543
gene-SAUSA300_RS04575	375	887	216.871	951	221.345	475	118.75	437	114.562	316	89.9878	380	102.935
gene-SAUSA300_RS04580	1155	76	6.03311	106	8.01024	39	3.16559	35	2.97905	31	2.86621	57	5.01307
gene-SAUSA300_RS04585	357	372	95.5399	463	113.197	56	14.7059	58	15.9717	96	28.7164	122	34.7138
gene-SAUSA300_RS04590	294	9	2.80676	5	1.48438	0	0	0	0	1	0.363229	0	0
gene-SAUSA300_RS04595	480	1334	254.815	1428	259.662	268	52.3438	231	47.311	346	76.9773	359	75.9739
gene-SAUSA300_RS04600	1497	7105	435.163	7234	421.772	1363	85.3583	1099	72.1718	1584	112.995	1570	106.534
gene-SAUSA300_RS04605	330	103	28.6176	169	44.6986	21	5.96591	26	7.74553	37	11.9733	31	9.54242
gene-SAUSA300_RS04610	429	683	145.973	688	139.976	135	29.5018	131	30.0196	208	51.7766	238	56.3548
gene-SAUSA300_RS04615	2406	22420	854.378	25744	933.903	5424	211.347	4783	195.432	5702	253.081	6201	261.804
gene-SAUSA300_RS04620	384	757	180.748	727	165.244	557	135.986	559	143.111	529	147.113	518	137.028
gene-SAUSA300_RS04625	594	6527	1007.48	7584	1114.38	1926	303.978	1764	291.947	990	177.982	1039	177.681
gene-SAUSA300_RS04630	378	1296	314.357	1789	413.086	1886	467.758	1707	443.949	1517	428.57	1913	514.084
gene-SAUSA300_RS04635	1128	3804	309.201	3628	280.724	692	57.5133	634	55.255	300	28.4014	255	22.9637
gene-SAUSA300_RS04640	1191	860	66.2059	908	66.5419	7554	594.616	6764	558.32	16163	1449.23	16558	1412.24
gene-SAUSA300_RS04645	1245	3348	246.562	3432	240.602	15152	1140.96	12881	1017.12	20755	1780.25	22542	1839.22
gene-SAUSA300_RS04655	930	247	24.3514	334	31.3462	1776	179.032	1696	179.281	1344	154.328	1267	138.39
gene-SAUSA300_RS04660	1380	639	42.4553	640	40.4783	170	11.5489	148	10.5432	72	5.57161	71	5.22625
gene-SAUSA300_RS04665	1206	868	65.9906	910	65.8591	63	4.89739	51	4.15733	34	3.01064	41	3.45341
gene-SAUSA300_RS04670	1332	30165	2076.39	32061	2100.85	10940	769.989	9361	690.891	3660	293.43	3430	261.578
gene-SAUSA300_RS04675	576	733	116.679	914	138.499	200	32.5521	156	26.6253	141	26.1411	155	27.3351
gene-SAUSA300_RS04680	525	530	92.5607	640	106.4	176	31.4286	135	25.2794	155	31.5283	130	25.1533
gene-SAUSA300_RS04685	576	842	134.029	885	134.104	215	34.9935	216	36.8657	153	28.3659	185	32.6257
gene-SAUSA300_RS04690	3477	3205	84.5149	3224	80.9304	1068	28.7964	974	27.5389	1109	34.0608	1192	34.8243
gene-SAUSA300_RS04695	3654	3624	90.9347	4042	96.5493	1341	34.4058	1149	30.9131	1701	49.7123	1785	49.6227
gene-SAUSA300_RS04700	903	19884	2018.95	21707	2098.14	5370	557.517	4661	507.438	4701	555.943	4810	541.088
gene-SAUSA300_RS04705	390	544	127.892	701	156.883	155	37.2596	150	37.811	345	94.4674	299	77.8785
gene-SAUSA300_RS04710	1317	13959	971.803	14566	965.33	3257	231.848	2819	210.427	1992	161.522	2279	175.78
gene-SAUSA300_RS04715	825	5236	581.91	5092	538.711	2053	233.296	1719	204.839	972	125.817	860	105.89
gene-SAUSA300_RS04720	309	21025	6238.6	22786	6436.22	3775	1145.33	3596	1144.07	6790	2346.6	7377	2425.11
gene-SAUSA300_RS04725	1815	108	5.45578	162	7.7904	62	3.20248	51	2.76239	63	3.70674	80	4.47738
gene-SAUSA300_RS04730	2610	30702	1078.54	30640	1024.64	1943	69.7917	1724	64.9364	1239	50.6942	1424	55.4218
gene-SAUSA300_RS04735	870	23	2.42392	55	5.51779	13	1.40086	8	0.903987	19	2.33218	24	2.80222
gene-SAUSA300_RS04740	1146	10	0.800065	17	1.29475	3	0.245419	2	0.171568	10	0.931844	1	0.0886393
gene-SAUSA300_RS04745	642	7	0.999707	15	2.03928	0	0	2	0.306257	2	0.332677	6	0.949352
gene-SAUSA300_RS04750	1119	97	7.94788	102	7.95594	34	2.84853	35	3.07489	51	4.86707	70	6.35446
gene-SAUSA300_RS04755	516	188	33.4055	225	38.0587	40	7.26745	39	7.4303	72	14.9008	77	15.1584
gene-SAUSA300_RS04760	435	616	129.838	657	131.825	2014	434.052	1946	439.79	2412	592.128	2640	616.489
gene-SAUSA300_RS04765	186	87	42.8861	138	64.7571	52	26.2097	37	19.556	74	42.4861	98	53.521
gene-SAUSA300_RS04770	942	18148	1766.39	15545	1440.33	1054	104.897	893	93.1949	648	73.4601	564	60.819
gene-SAUSA300_RS04775	1245	14585	1074.11	14546	1019.75	1797	135.316	1482	117.023	1694	145.302	1710	139.52
gene-SAUSA300_RS04785	927	358	35.409	492	46.3241	473	47.8358	421	44.6472	782	90.0855	758	83.0616
gene-SAUSA300_RS04790	1071	516	44.1743	449	36.5913	461	40.3537	381	34.9725	614	61.2219	650	61.6503
gene-SAUSA300_RS04795	1083	816	69.0831	794	63.9902	771	66.7417	623	56.5524	1488	146.724	1743	163.486
gene-SAUSA300_RS04800	942	1611	156.803	1420	131.571	1132	112.659	1059	110.519	2660	301.549	2710	292.233
gene-SAUSA300_RS04805	1656	5403	299.147	4787	252.304	3353	189.821	3061	181.717	8968	578.313	9548	585.684
gene-SAUSA300_RS04810	1716	20	1.06862	25	1.27158	1	0.0546329	2	0.114579	10	0.622315	13	0.76955
gene-SAUSA300_RS04815	987	14	1.30053	15	1.32646	10	0.949849	2	0.199207	11	1.19015	4	0.411674
gene-SAUSA300_RS04820	981	30	2.8039	25	2.2243	16	1.52905	20	2.00425	26	2.8303	32	3.31354
gene-SAUSA300_RS04825	963	36	3.42757	57	5.16619	35	3.40732	48	4.90012	119	13.1962	98	10.3374
gene-SAUSA300_RS04830	882	96	9.97959	119	11.7761	67	7.1216	85	9.47419	74	8.95964	64	7.37093
gene-SAUSA300_RS04835	990	4612	427.134	4733	417.275	1572	148.864	1461	145.08	895	96.5418	787	80.7515
gene-SAUSA300_RS04840	396	24019	5561.21	26075	5747.12	34183	8092.57	28464	7066.3	26216	7069.67	25855	6632.24
gene-SAUSA300_RS04845	720	8892	1132.34	10068	1220.48	1359	176.953	1303	177.911	1988	294.857	2235	315.323
gene-SAUSA300_RS04850	723	37	4.69217	45	5.43245	24	3.11204	18	2.44752	9	1.32933	26	3.65297
gene-SAUSA300_RS04855	1809	11763	596.197	13472	650.002	1011	52.3943	942	51.1922	1754	103.543	1880	105.568
gene-SAUSA300_RS04860	807	3548	403.107	4143	448.087	954	110.827	863	105.131	834	110.362	849	106.867
gene-SAUSA300_RS04865	366	790	197.905	917	218.68	261	66.8546	226	60.7042	320	93.3677	350	97.14
gene-SAUSA300_RS04870	594	441	68.071	622	91.3956	91	14.3624	76	12.5782	159	28.585	226	38.6485
gene-SAUSA300_RS04875	348	2632	693.452	2596	651.099	517	139.278	396	111.868	493	151.285	446	130.187
gene-SAUSA300_RS04880	636	3602	519.274	3360	461.109	753	110.997	587	90.7345	609	102.256	753	120.268
gene-SAUSA300_RS04885	810	2710	306.757	2873	309.579	829	95.9492	781	94.7889	714	94.1328	754	94.5578
gene-SAUSA300_RS04890	855	852	91.3657	787	80.3397	229	25.1097	174	20.0067	211	26.3538	207	24.5932
gene-SAUSA300_RS04895	1386	1878	124.235	2014	126.829	537	36.3231	386	27.3789	557	42.916	619	45.3668
gene-SAUSA300_RS04900	1845	3676	182.679	4063	192.208	1246	63.3131	1075	57.2801	1200	69.4564	1248	68.7115
gene-SAUSA300_RS04905	771	3957	470.567	4611	521.99	979	119.042	742	94.6109	581	80.4729	668	88.0102
gene-SAUSA300_RS04910	1086	8836	745.995	9040	726.541	4781	412.725	4279	387.35	2511	246.913	2509	234.683
gene-SAUSA300_RS04915	1569	269	15.7195	274	15.2422	166	9.91875	124	7.76945	179	12.1831	211	13.6606
gene-SAUSA300_RS04920	759	307	37.0857	311	35.7635	359	44.3429	322	41.7067	399	56.1382	352	47.1099
gene-SAUSA300_RS04925	510	3301	593.452	4027	689.18	13056	2400	12361	2382.73	19459	4074.53	23206	4622.12
gene-SAUSA300_RS04930	1209	1828	138.631	2228	160.846	491	38.0739	419	34.0706	320	28.2652	295	24.786
gene-SAUSA300_RS04935	1176	4584	357.394	5013	372.059	1469	117.108	1346	112.52	1174	106.608	1078	93.1156
gene-SAUSA300_RS04940	1482	4059	251.12	3891	229.158	1230	77.8088	1128	74.826	653	47.0536	712	48.8026
gene-SAUSA300_RS04945	261	19	6.67457	29	9.69793	17	6.10633	2	0.753323	18	7.36478	3	1.16759
gene-SAUSA300_RS04950	1563	4315	253.123	4588	256.204	1561	93.6301	1445	90.8867	756	51.6524	859	55.8271
gene-SAUSA300_RS04955	804	1918	218.727	2206	239.481	414	48.2743	345	42.1847	203	26.963	212	26.7849
gene-SAUSA300_RS04960	2325	2394	94.4085	2373	89.0833	761	30.6855	711	30.0634	606	27.8341	630	27.5251
gene-SAUSA300_RS04965	1359	2117	142.827	2433	156.259	887	61.1893	793	57.3648	872	68.5212	908	67.8699
gene-SAUSA300_RS04970	1512	1732	105.028	1920	110.833	827	51.2773	682	44.3429	528	37.2915	517	34.7336
gene-SAUSA300_RS04985	570	31	4.98651	41	6.27813	1210	199.013	1300	224.213	1797	336.667	1883	335.573
gene-SAUSA300_RS04990	219	500	209.332	537	214.019	128	54.7946	114	51.1744	313	152.626	323	149.82
gene-SAUSA300_RS04995	987	2167	201.304	2548	225.322	411	39.0388	416	41.435	443	47.9307	489	50.3272
gene-SAUSA300_RS05000	177	77	39.8866	83	40.9285	16	8.47458	1	0.555416	17	10.2566	14	8.03463
gene-SAUSA300_RS05005	603	467	71.0084	833	120.573	181	28.1406	134	21.8464	136	24.0851	144	24.2581
gene-SAUSA300_RS05015	102	0	0	0	0	0	0	0	0	0	0	0	0
gene-SAUSA300_RS05020	1965	32	1.49313	47	2.08765	12	0.57252	15	0.750447	41	2.22817	38	1.96441
gene-SAUSA300_RS05025	321	8	2.28505	3	0.815714	0	0	0	0	4	1.33071	1	0.316451
gene-SAUSA300_RS05030	642	27	3.85601	32	4.35047	23	3.35865	19	2.90945	25	4.15846	20	3.16451
gene-SAUSA300_RS05040	288	64	20.375	120	36.3672	128	41.6667	197	67.2458	94	34.8548	152	53.612
gene-SAUSA300_RS05045	1482	5087	314.719	5954	350.657	5698	360.451	6035	400.332	3635	261.929	4166	285.55
gene-SAUSA300_RS05050	357	3383	868.848	4261	1041.75	205	53.8341	206	56.7271	274	81.9615	289	82.232
gene-SAUSA300_RS05055	960	193	18.433	212	19.2746	977	95.4102	825	84.484	511	56.843	468	49.5206
gene-SAUSA300_RS05060	132	0	0	0	0	2	1.42046	0	0	0	0	0	0
gene-SAUSA300_RS05065	291	16	5.04123	35	10.4978	3	0.966496	4	1.35132	1	0.366973	2	0.698149
gene-SAUSA300_RS05070	552	548	91.023	562	88.8625	86	14.606	61	10.8638	91	17.6048	108	19.8745
gene-SAUSA300_RS05075	939	1414	138.068	1681	156.251	652	65.0959	567	59.3621	619	70.3968	618	66.855
gene-SAUSA300_RS05080	1212	1236	93.503	1247	89.8018	212	16.3985	201	16.3037	198	17.4458	163	13.6614
gene-SAUSA300_RS05085	1674	4888	267.723	4295	223.939	1039	58.1878	826	48.5083	1017	64.8774	966	58.6182
gene-SAUSA300_RS05090	804	2863	326.494	2472	268.358	454	52.9385	384	46.9534	563	74.7791	526	66.457
gene-SAUSA300_RS05095	822	4158	463.791	4390	466.138	1065	121.465	928	110.986	950	123.418	1068	131.981
gene-SAUSA300_RS05100	330	29	8.05738	39	10.3151	273	77.5569	321	95.6275	232	75.0761	362	111.431
gene-SAUSA300_RS05105	1182	504	39.0952	577	42.6069	7062	560.121	7414	616.633	6186	558.882	7144	613.953
gene-SAUSA300_RS05110	1011	837	75.9074	794	68.5474	11682	1083.27	10853	1055.33	10522	1111.41	10858	1090.96
gene-SAUSA300_RS05115	1155	3366	267.203	3521	266.076	840	68.1819	665	56.6019	954	88.2052	832	73.1732
gene-SAUSA300_RS05120	1011	1314	119.166	1825	157.555	177	16.4132	204	19.8368	191	20.1748	251	25.2193
gene-SAUSA300_RS05125	420	357	77.9343	290	60.2657	174	38.8393	130	30.4289	228	57.9713	179	43.2927
gene-SAUSA300_RS05130	111	0	0	0	0	0	0	0	0	0	0	0	0
gene-SAUSA300_RS05135	3771	18315	445.308	19277	446.174	17972	446.798	16400	427.542	24154	684.006	25000	673.433
gene-SAUSA300_RS05140	435	182	38.3612	203	40.7313	33	7.11207	17	3.84195	55	13.5021	46	10.7419
gene-SAUSA300_RS05145	471	1679	326.843	2239	414.911	603	120.024	516	107.701	476	107.923	560	120.775
gene-SAUSA300_RS05150	1218	9294	699.625	9594	687.502	2694	207.359	2591	209.128	1538	134.846	1557	129.853
gene-SAUSA300_RS05155	1194	2160	165.867	3055	223.32	991	77.811	1097	90.3221	697	62.3385	934	79.4609
gene-SAUSA300_RS05160	291	174	54.8234	221	66.2858	302	97.2939	284	95.9438	145	53.2112	209	72.9565
gene-SAUSA300_RS05165	606	6180	935.03	6912	995.526	8969	1387.53	7847	1272.98	4431	780.831	4604	771.745
gene-SAUSA300_RS05170	1989	60683	2797.32	66846	2933.34	92618	4365.48	79187	3913.91	44670	2398.33	48001	2451.47
gene-SAUSA300_RS05175	1101	33442	2784.93	38839	3078.95	54639	4652.51	48858	4362.55	27251	2643.16	28895	2665.92
gene-SAUSA300_RS05180	123	2	1.49085	10	7.09604	5	3.81098	6	4.79554	4	3.47282	3	2.47758
gene-SAUSA300_RS05185	318	1748	503.993	2211	606.852	3513	1035.67	3470	1072.74	2260	758.943	2590	827.339
gene-SAUSA300_RS05190	861	6493	691.436	6895	698.96	10317	1123.37	9486	1083.11	17191	2132.19	18198	2147
gene-SAUSA300_RS05195	483	112	21.2609	156	28.1902	2727	529.309	2360	480.349	2670	590.326	2907	611.377
gene-SAUSA300_RS05200	1125	1196	97.4739	1346	104.427	17868	1489	16201	1415.73	13712	1301.6	14282	1289.58
gene-SAUSA300_RS05205	705	174	22.6292	224	27.7319	2765	367.686	2653	369.947	2038	308.704	2146	309.209
gene-SAUSA300_RS05210	264	21	7.29332	15	4.95917	190	67.4716	174	64.7943	167	67.5523	163	62.7184
gene-SAUSA300_RS05215	672	802	109.425	873	113.388	12664	1766.74	11324	1656.62	7925	1259.38	8299	1254.49
gene-SAUSA300_RS05220	2190	2728	114.212	2527	100.712	44467	1903.55	38087	1709.72	26357	1285.23	27124	1258.12
gene-SAUSA300_RS05225	1485	1879	116.014	1806	106.148	28142	1776.64	23539	1558.31	18396	1322.89	19329	1322.19
gene-SAUSA300_RS05230	1029	1847	164.574	1882	159.634	28640	2609.33	24876	2376.6	18970	1968.7	20021	1976.43
gene-SAUSA300_RS05235	567	788	127.425	712	109.602	11615	1920.47	10012	1735.92	7673	1445.14	7887	1412.99
gene-SAUSA300_RS05240	1479	5385	333.832	4605	271.758	72823	4616.07	62575	4159.34	46236	3338.41	45615	3132.93
gene-SAUSA300_RS05245	1248	1766	129.744	1878	131.342	25811	1938.93	22467	1769.79	17004	1455	17657	1437.19
gene-SAUSA300_RS05250	807	203	23.0639	275	29.7427	41	4.76302	47	5.72553	34	4.49918	32	4.02798
gene-SAUSA300_RS05255	1401	1466	95.9413	1417	88.2781	172	11.5096	183	12.8412	176	13.4154	176	12.761
gene-SAUSA300_RS05260	576	662	105.377	668	101.222	116	18.8802	121	20.6516	55	10.1969	81	14.2848
gene-SAUSA300_RS05265	120	11	8.40468	7	5.09141	4	3.125	8	6.55391	13	11.5688	3	2.53952
gene-SAUSA300_RS05270	135	1	0.679166	2	1.29306	0	0	2	1.45642	2	1.58206	0	0
gene-SAUSA300_RS05275	1296	5027	355.643	6060	408.121	2096	151.62	2170	164.606	1963	161.75	2061	161.541
gene-SAUSA300_RS05280	1173	1749	136.71	1843	137.135	575	45.9559	463	38.8038	352	32.0459	333	28.8375
gene-SAUSA300_RS05285	543	4587	774.531	4478	719.79	3040	524.862	2687	486.474	2497	491.073	2322	434.384
gene-SAUSA300_RS05290	267	1449	497.585	1977	646.274	669	234.902	640	235.646	374	149.585	453	172.345
gene-SAUSA300_RS05295	1719	27300	1456.12	30845	1566.14	17638	961.934	15019	858.928	9081	564.138	9347	552.341
gene-SAUSA300_RS05300	234	74	28.9952	93	34.6887	21	8.41347	36	15.1244	39	17.7982	31	13.4573
gene-SAUSA300_RS05305	1362	3268	219.996	3554	227.752	355	24.4356	272	19.6329	126	9.87918	96	7.15987
gene-SAUSA300_RS05310	1020	1746	156.947	2010	171.996	146	13.4191	159	15.3246	41	4.29251	38	3.78438
gene-SAUSA300_RS05315	663	3881	536.71	3450	454.179	1218	172.229	937	138.937	716	115.326	566	86.7189
gene-SAUSA300_RS05325	1698	10667	575.989	11997	616.675	5173	285.612	4489	259.898	2844	178.863	2945	176.181
gene-SAUSA300_RS05330	219	100	41.8664	100	39.8545	20	8.56165	21	9.42685	24	11.7029	30	13.9152
gene-SAUSA300_RS05335	123	28	20.8719	13	9.22486	3	2.28659	3	2.39777	1	0.868206	1	0.825859
gene-SAUSA300_RS05340	552	3227	536.006	3693	583.931	410	69.6332	326	58.0591	338	65.3891	393	72.321
gene-SAUSA300_RS05345	627	6985	1021.43	8808	1226.11	647	96.7405	608	95.3296	490	83.4557	487	78.8992
gene-SAUSA300_RS05350	1113	39709	3271.17	40351	3164.32	24231	2041.02	20733	1831.3	7943	762.109	7673	700.295
gene-SAUSA300_RS05355	978	39447	3698.15	35329	3152.93	24355	2334.65	20943	2105.19	6103	666.396	6053	628.699
gene-SAUSA300_RS05360	1293	43685	3097.73	41841	2824.39	29869	2165.68	26746	2033.54	6435	531.469	6844	537.678
gene-SAUSA300_RS05365	1407	25406	1655.59	28826	1788.18	26803	1785.92	22977	1605.43	5490	416.683	6138	443.143
gene-SAUSA300_RS05370	276	133	44.1827	194	61.3499	70	23.7772	74	26.3581	74	28.6319	66	24.291
gene-SAUSA300_RS05375	540	425	72.1614	491	79.3614	172	29.8611	138	25.1233	340	67.2377	326	61.3246
gene-SAUSA300_RS05380	1095	789	66.0652	925	73.7308	272	23.2877	214	19.2128	547	53.3459	575	53.3414
gene-SAUSA300_RS05385	798	158	18.1537	186	20.3438	43	5.0517	38	4.68136	119	15.9247	144	18.3303
gene-SAUSA300_RS05390	810	237	26.8271	245	26.3999	57	6.59723	65	7.88896	197	25.9722	215	26.9628
gene-SAUSA300_RS05395	1074	1032	88.1019	965	78.4232	552	48.1844	473	43.2961	1406	139.8	1550	146.601
gene-SAUSA300_RS05400	1020	17630	1584.75	16570	1417.89	4536	416.912	3936	379.356	5000	523.477	4776	475.636
gene-SAUSA300_RS05405	420	2386	520.872	2973	617.827	445	99.3304	425	99.479	483	122.808	487	117.785
gene-SAUSA300_RS05410	1353	2540	172.126	2891	186.497	1564	108.37	1535	111.533	819	64.6418	719	53.9811
gene-SAUSA300_RS05415	615	2679	399.399	3042	431.723	401	61.1281	406	64.8997	1144	198.645	1056	174.421
gene-SAUSA300_RS05420	828	4811	532.74	4736	499.232	3744	423.913	3196	379.462	3586	462.496	3836	470.608
gene-SAUSA300_RS05425	192	158	75.4511	194	88.1905	195	95.2149	210	107.525	231	128.481	300	158.72
gene-SAUSA300_RS05430	1848	4615	228.971	5156	243.519	2582	130.986	2208	117.46	884	51.0832	770	42.3253
gene-SAUSA300_RS05435	168	49	26.7422	54	28.0547	12	6.69643	4	2.34068	23	14.62	16	9.67435
gene-SAUSA300_RS05440	483	805	152.812	984	177.815	476	92.3914	412	83.8575	317	70.0874	391	82.232
gene-SAUSA300_RS05445	276	342	113.613	505	159.7	185	62.8397	200	71.2381	551	213.192	601	221.196
gene-SAUSA300_RS05450	1227	3431	256.381	3910	278.134	763	58.2977	698	55.9245	799	69.5392	854	70.7008
gene-SAUSA300_RS05455	3453	17854	474.077	17245	435.901	10030	272.318	9020	256.804	7370	227.928	7914	232.815
gene-SAUSA300_RS05460	912	1848	185.788	2132	204.039	5365	551.501	4458	480.548	1623	190.043	1639	182.556
gene-SAUSA300_RS05465	912	6838	687.455	7426	710.692	8689	893.196	7199	776.013	3278	383.833	3105	345.842
gene-SAUSA300_RS05470	462	2675	530.874	2490	470.412	2208	448.052	2190	466.008	713	164.807	765	168.202
gene-SAUSA300_RS05480	1038	2537	224.095	2887	242.756	1428	128.974	1121	106.17	1388	142.797	1415	138.475
gene-SAUSA300_RS05485	435	463	97.5892	449	90.0904	186	40.0862	167	37.7415	272	66.774	225	52.5417
gene-SAUSA300_RS05490	927	3479	344.1	3418	321.821	664	67.1522	572	60.6608	868	99.9925	894	97.9645
gene-SAUSA300_RS05495	255	131	47.1022	176	60.2412	14	5.14706	25	9.6381	28	11.7259	55	21.9096
gene-SAUSA300_RS05500	390	794	186.666	905	202.537	76	18.2692	96	24.199	76	20.8102	117	30.4742
gene-SAUSA300_RS05505	543	1941	327.745	1917	308.137	407	70.2694	540	97.7655	322	63.3262	313	58.5539
gene-SAUSA300_RS05510	483	491	93.2061	590	106.617	130	25.2329	139	28.2917	91	20.1197	110	23.1343
gene-SAUSA300_RS05515	1140	632	50.8302	705	53.9766	215	17.6809	192	16.5572	151	14.1449	148	13.1877
gene-SAUSA300_RS05520	558	10089	1657.77	9484	1483.47	3935	661.123	3242	571.177	2200	421.033	2230	405.958
gene-SAUSA300_RS05530	174	207	109.076	213	106.844	95	51.1854	95	53.6742	66	40.5063	83	48.4551
gene-SAUSA300_RS05535	1938	195	9.22552	209	9.41269	26	1.25774	18	0.913083	333	18.3492	322	16.8777
gene-SAUSA300_RS05540	1053	3765	327.828	3981	329.978	132	11.7521	138	12.8838	5347	542.262	5211	502.694
gene-SAUSA300_RS05545	684	66	8.84703	77	9.82553	13	1.7818	10	1.43726	453	70.7245	490	72.7698
gene-SAUSA300_RS05550	1077	108	9.19428	115	9.31974	14	1.21866	6	0.54768	263	26.0776	375	35.3693
gene-SAUSA300_RS05555	879	58	6.04991	89	8.83736	15	1.59983	12	1.3421	224	27.2136	250	28.891
gene-SAUSA300_RS05560	969	83	7.85352	91	8.1967	21	2.03174	24	2.43489	299	32.9515	339	35.5375
gene-SAUSA300_RS05565	735	51	6.36199	49	5.81876	14	1.78572	14	1.87255	236	34.2888	218	30.1287
gene-SAUSA300_RS05570	324	29	8.20659	38	10.2367	2	0.578704	5	1.51711	45	14.8318	45	14.1084
gene-SAUSA300_RS05575	108	0	0	0	0	0	0	0	0	0	0	0	0
gene-SAUSA300_RS05580	741	1559	192.902	1717	202.243	963	121.837	891	118.209	616	88.7749	576	78.9615
gene-SAUSA300_RS05585	1059	2100	181.816	2250	185.442	596	52.7621	472	43.8165	476	47.9997	424	40.6706
gene-SAUSA300_RS05590	2403	8354	318.75	8254	299.8	2446	95.4277	2285	93.4811	3108	138.119	3223	136.244
gene-SAUSA300_RS05595	939	683	66.6907	788	73.2457	216	21.5655	189	19.7874	179	20.3571	220	23.7995
gene-SAUSA300_RS05600	267	495	169.982	669	218.694	491	172.402	468	172.316	466	186.381	559	212.673
gene-SAUSA300_RS05605	522	336	59.0172	396	66.2134	206	36.9972	188	35.4062	121	24.7538	145	28.2168
gene-SAUSA300_RS05610	1713	2555	136.755	2585	131.712	1358	74.3214	1077	61.8087	718	44.7605	534	31.6661
gene-SAUSA300_RS05615	2349	3840	149.885	4087	151.86	1646	65.6929	1341	56.1225	1479	67.2377	1630	70.4881
gene-SAUSA300_RS05620	315	4149	1207.65	5403	1497.08	1680	500	1595	497.785	1582	536.319	1662	535.959
gene-SAUSA300_RS05625	96	141	134.666	185	168.198	88	85.9376	89	91.1403	37	41.1584	51	53.9647
gene-SAUSA300_RS05630	1782	1635	84.124	1565	76.6528	1249	65.7092	1068	58.919	887	53.1549	885	50.4483
gene-SAUSA300_RS05635	615	2342	349.158	2308	327.553	6572	1001.83	5494	878.224	7090	1231.12	7168	1183.95
gene-SAUSA300_RS05640	1767	7832	406.393	7527	371.798	20391	1081.87	17598	979.08	26052	1574.46	27334	1571.37
gene-SAUSA300_RS05645	816	1838	206.521	2251	240.772	6374	732.308	5563	670.209	9550	1249.8	10012	1246.35
gene-SAUSA300_RS05650	801	1909	218.516	2188	238.416	1543	180.595	1381	169.493	1159	154.518	1180	149.644
gene-SAUSA300_RS05655	588	1182	184.31	1244	184.656	552	88.0103	492	82.2582	346	62.8386	369	63.747
gene-SAUSA300_RS05660	504	1120	203.75	1438	249.029	669	124.442	603	117.619	403	85.389	479	96.5419
gene-SAUSA300_RS05665	168	3	1.63728	1	0.519532	0	0	0	0	0	0	0	0
gene-SAUSA300_RS05670	330	746	207.269	987	261.051	71	20.1705	77	22.9387	355	114.879	382	117.587
gene-SAUSA300_RS05675	93	5	4.92943	0	0	0	0	0	0	0	0	0	0
gene-SAUSA300_RS05680	402	60	13.6847	114	24.7514	317	73.9273	314	76.7883	741	196.843	825	208.468
gene-SAUSA300_RS05685	507	470	84.9963	786	135.312	403	74.5193	556	107.81	393	82.7775	662	132.636
gene-SAUSA300_RS05690	498	1029	189.451	1134	198.749	477	89.7968	437	86.2668	2102	450.745	2262	461.396
gene-SAUSA300_RS05695	351	82	21.4199	90	22.3798	37	9.88249	34	9.52277	156	47.4619	194	56.1443
gene-SAUSA300_RS05705	186	321	158.235	651	305.485	98	49.3952	115	60.7822	384	220.468	508	277.435
gene-SAUSA300_RS05715	234	776	304.058	1077	401.718	386	154.648	419	176.031	668	304.851	715	310.385
gene-SAUSA300_RS05720	960	214	20.4387	213	19.3655	32037	3128.62	29199	2990.12	42763	4756.91	43244	4575.78
gene-SAUSA300_RS05725	147	0	0	1	0.593751	4	2.55102	1	0.668766	1	0.726458	3	2.07307
gene-SAUSA300_RS05730	225	22	8.965	23	8.92209	12	5	15	6.55391	5	2.3731	1	0.45147
gene-SAUSA300_RS05740	717	76	9.71861	98	11.9297	74	9.67574	51	6.99266	28	4.17029	25	3.54186
gene-SAUSA300_RS05745	726	18	2.27324	20	2.40444	60	7.74794	61	8.26009	4	0.588371	21	2.93828
gene-SAUSA300_RS05750	726	15	1.89437	22	2.64489	69	8.91013	61	8.26009	26	3.82441	26	3.63787
gene-SAUSA300_RS05755	1002	3	0.274513	19	1.65504	496	46.4072	490	48.0751	66	7.03402	52	5.27165
gene-SAUSA300_RS05760	933	34	3.34124	42	3.92906	547	54.9639	515	54.2647	93	10.6446	133	14.4804
gene-SAUSA300_RS05765	1491	290	17.8332	241	14.1078	853	53.6343	778	51.2972	267	19.1232	297	20.2344
gene-SAUSA300_RS05770	228	1881	756.421	2757	1055.42	3002	1234.38	4121	1776.89	3207	1502.08	3756	1673.41
gene-SAUSA300_RS05775	948	1995	192.95	2272	209.181	981	97.0135	1090	113.034	893	100.594	1071	114.76
gene-SAUSA300_RS05780	189	85	41.2351	143	66.0383	56	27.7778	45	23.4068	62	35.0314	95	51.0591
gene-SAUSA300_RS05790	135	4359	2960.49	4136	2674.04	50552	35105.6	50778	36977.1	77080	60972.7	86464	65059.8
gene-SAUSA300_RS05795	135	5	3.39583	7	4.5257	68	47.2223	58	42.2363	102	80.6852	124	93.3037
gene-SAUSA300_RS05800	696	1018	134.106	1081	135.562	562	75.7005	499	70.4828	417	63.9815	393	57.358
gene-SAUSA300_RS05805	441	5697	1184.45	5632	1114.67	4024	855.443	3188	710.675	12160	2944.58	11508	2650.77
gene-SAUSA300_RS05810	1614	4651	264.212	4666	252.326	1668	96.8867	1405	85.5784	839	55.5119	892	56.14
gene-SAUSA300_RS05815	432	5431	1152.67	5754	1162.54	2068	448.785	1718	390.959	1218	301.086	1272	299.099
gene-SAUSA300_RS05820	936	18674	1829.24	16375	1526.96	7020	703.126	6183	649.404	3604	411.184	3876	420.648
gene-SAUSA300_RS05825	402	3816	870.347	3415	741.457	1452	338.62	1421	347.504	1122	298.054	1155	291.855
gene-SAUSA300_RS05830	2235	11203	459.586	12524	489.088	4305	180.579	3817	167.894	1020	48.736	1003	45.5863
gene-SAUSA300_RS05835	966	1557	147.782	1930	174.382	606	58.8122	622	63.3002	257	28.4108	310	32.5983
gene-SAUSA300_RS05840	1350	4133	280.699	4360	281.886	1496	103.889	1370	99.765	745	58.9319	830	62.4533
gene-SAUSA300_RS05845	1320	8577	595.76	8894	588.091	2675	189.986	2546	189.616	1471	119.005	1781	137.057
gene-SAUSA300_RS05850	1413	33513	2174.61	38337	2368.09	12778	847.798	12485	868.636	11095	838.519	11924	857.217
gene-SAUSA300_RS05855	1173	15481	1210.07	17477	1300.44	6438	514.546	5554	465.478	5262	479.05	5534	479.239
gene-SAUSA300_RS05860	717	850	108.695	868	105.663	277	36.2186	253	34.6891	253	37.6816	275	38.9605
gene-SAUSA300_RS05865	669	4805	658.532	4208	548.998	2030	284.473	1764	259.217	1418	226.349	1452	220.471
gene-SAUSA300_RS05870	564	2569	417.633	2818	436.097	1121	186.337	1071	186.682	833	157.722	719	129.497
gene-SAUSA300_RS05875	291	118	37.1791	183	54.8883	71	22.8737	51	17.2293	53	19.4496	60	20.9445
gene-SAUSA300_RS05880	807	1072	121.795	1226	132.598	430	49.9536	366	44.5861	292	38.64	290	36.5036
gene-SAUSA300_RS05885	618	10546	1564.62	9531	1346.08	5069	768.963	4337	689.91	3615	624.665	3226	530.258
gene-SAUSA300_RS05890	2754	8096	269.536	8593	272.334	2354	80.1335	1959	69.9298	1401	54.3253	1503	55.4378
gene-SAUSA300_RS05895	798	989	113.633	992	108.5	290	34.0696	240	29.5665	188	25.1584	164	20.8762
gene-SAUSA300_RS05905	492	1521	283.448	1559	276.568	597	113.758	486	97.1097	458	99.4095	422	87.1281
gene-SAUSA300_RS05910	918	848	84.696	1026	97.5497	442	45.1389	350	37.4815	375	43.6231	413	45.7002
gene-SAUSA300_RS05915	528	841	146.04	1005	166.132	823	146.129	623	115.997	1515	306.412	1726	332.061
gene-SAUSA300_RS05920	1308	760	53.2741	700	46.7102	548	39.2776	528	39.6842	924	75.4383	966	75.0206
gene-SAUSA300_RS05925	882	709	73.7034	675	66.7969	815	86.6285	732	81.5895	1443	174.713	1643	189.226
gene-SAUSA300_RS05930	1275	1879	135.122	1689	115.622	2176	160	1966	151.588	4194	351.274	4433	353.182
gene-SAUSA300_RS05935	1101	492	40.972	473	37.4969	779	66.3318	723	64.5569	1340	129.971	1387	127.968
gene-SAUSA300_RS05940	3174	2142	61.876	2121	58.3251	5191	153.326	4555	141.082	6813	229.223	6954	222.556
gene-SAUSA300_RS05945	693	272	35.987	309	38.9177	830	112.284	867	122.992	1031	158.874	1149	168.422
gene-SAUSA300_RS05950	612	145	21.7233	190	27.0971	482	73.8358	493	79.1931	473	82.5349	544	90.2939
gene-SAUSA300_RS05955	213	38	16.3574	63	25.8156	81	35.6514	98	45.2312	52	26.0706	53	25.2759
gene-SAUSA300_RS05960	402	1393	317.713	1605	348.474	1658	386.661	1530	374.16	1902	505.257	1883	475.812
gene-SAUSA300_RS05965	1698	4972	268.475	5463	280.812	1586	87.5663	1405	81.3449	1013	63.7088	1159	69.3357
gene-SAUSA300_RS05970	624	5988	879.847	6238	872.534	1793	269.381	1483	233.641	1381	236.34	1373	223.51
gene-SAUSA300_RS05975	219	110	46.0531	152	60.5788	28	11.9863	24	10.7735	20	9.75245	26	12.0598
gene-SAUSA300_RS05980	1200	2236	170.844	2256	164.089	733	57.2657	563	46.1231	542	48.2332	519	43.9336
gene-SAUSA300_RS05985	2409	4750	180.787	4555	165.034	1720	66.9365	1457	59.4586	1188	52.6632	1106	46.6369
gene-SAUSA300_RS05990	954	982	94.3785	1063	97.2537	1733	170.303	1709	176.111	735	82.2748	811	86.3542
gene-SAUSA300_RS05995	279	360	118.306	490	153.29	288	96.7743	223	78.5764	420	160.758	432	157.286
gene-SAUSA300_RS06000	489	944	177	879	156.892	674	129.218	478	96.0972	546	119.237	484	100.542
gene-SAUSA300_RS06005	936	3667	359.207	3435	320.311	1554	155.649	1305	137.065	1368	156.077	1339	145.317
gene-SAUSA300_RS06010	1308	4532	317.682	4381	292.339	1728	123.853	1607	120.781	1506	122.955	1409	109.424
gene-SAUSA300_RS06015	1095	2017	168.889	2156	171.853	807	69.0925	772	69.3098	681	66.4142	696	64.5663
gene-SAUSA300_RS06020	744	1048	129.151	1031	120.95	349	43.9769	324	42.8118	340	48.8016	334	45.6021
gene-SAUSA300_RS06025	1995	8007	367.991	8218	359.538	2423	113.863	2131	105.01	2635	141.047	2447	124.595
gene-SAUSA300_RS06030	876	1863	194.993	2039	203.158	825	88.292	677	75.976	459	55.9547	502	58.2117
gene-SAUSA300_RS06035	645	968	137.602	1138	153.994	589	85.6105	487	74.2268	341	56.4576	397	62.5233
gene-SAUSA300_RS06040	642	705	100.685	935	127.115	377	55.0526	340	52.0638	257	42.749	375	59.3345
gene-SAUSA300_RS06045	189	190	92.1726	239	110.372	164	81.3493	170	88.4257	175	98.879	242	130.066
gene-SAUSA300_RS06050	375	3503	856.483	3167	737.12	1512	378	1221	320.093	1279	364.223	1251	338.873
gene-SAUSA300_RS06055	1647	6362	354.169	6880	364.6	3456	196.721	2800	167.131	2236	144.979	2244	138.401
gene-SAUSA300_RS06060	2061	1865	82.968	2245	95.0736	1084	49.3086	1132	53.9958	803	41.6069	823	40.5633
gene-SAUSA300_RS06065	573	2850	456.037	2656	404.571	589	96.3679	506	86.8135	403	75.1066	409	72.507
gene-SAUSA300_RS06070	987	6135	569.911	5983	529.082	1047	99.4492	964	96.0177	701	75.8453	733	75.4393
gene-SAUSA300_RS06075	927	1945	192.376	2024	190.569	326	32.9693	317	33.6179	211	24.3069	258	28.2716
gene-SAUSA300_RS06080	735	11440	1427.08	11335	1346.03	2028	258.674	1590	212.668	1994	289.711	2127	293.962
gene-SAUSA300_RS06090	234	474	185.726	691	257.741	231	92.5482	187	78.5629	383	174.788	441	191.44
gene-SAUSA300_RS06095	732	1761	220.576	1556	185.532	670	85.8095	607	81.5209	392	57.1877	475	65.9164
gene-SAUSA300_RS06100	3567	7048	181.164	7558	184.938	3172	83.3684	2898	79.8706	1497	44.8174	1703	48.4979
gene-SAUSA300_RS06105	1251	1295	94.9123	1201	83.7929	536	40.1679	435	34.1841	268	22.8773	264	21.4367
gene-SAUSA300_RS06110	333	214	58.9223	322	84.3982	62	17.455	63	18.5989	28	8.97928	88	26.8441
gene-SAUSA300_RS06115	1368	6941	465.207	7182	458.227	1870	128.153	1571	112.897	1477	115.298	1592	118.214
gene-SAUSA300_RS06120	276	846	281.042	967	305.801	347	117.867	261	92.9658	171	66.1629	192	70.6648
gene-SAUSA300_RS06125	504	292	53.1205	324	56.1094	104	19.3453	103	20.0908	113	23.9428	115	23.1781
gene-SAUSA300_RS06130	738	1129	140.264	1034	122.288	490	62.246	395	52.6178	362	52.3817	316	43.4952
gene-SAUSA300_RS06135	351	3445	899.895	4335	1077.96	1413	377.404	1158	324.334	1671	508.39	1546	447.418
gene-SAUSA300_RS06145	2607	2131	74.9467	2390	80.0163	1403	50.4531	1406	53.0195	1502	61.5257	1561	60.8237
gene-SAUSA300_RS06150	885	836	86.611	1056	104.146	520	55.0848	446	49.5431	361	43.5604	342	39.2549
gene-SAUSA300_RS06155	768	462	55.1557	536	60.9151	262	31.9824	236	30.2094	162	22.5259	191	25.2629
gene-SAUSA300_RS06160	1167	15720	1235.07	13202	987.394	28887	2320.62	22650	1908.05	31532	2885.42	30058	2616.38
gene-SAUSA300_RS06165	909	7586	765.172	7239	695.082	14833	1529.81	13040	1410.28	19968	2345.84	20544	2295.79
gene-SAUSA300_RS06170	1119	136	11.1434	165	12.8699	439	36.7795	384	33.7359	202	19.2774	169	15.3415
gene-SAUSA300_RS06175	1245	71	5.22876	148	10.3756	157	11.8223	166	13.1078	69	5.91844	84	6.85363
gene-SAUSA300_RS06180	873	169	17.7493	126	12.5973	122	13.1014	158	17.7924	198	24.2202	229	26.646
gene-SAUSA300_RS06185	2076	15683	692.647	14922	627.366	1790	80.8346	1505	71.269	1349	69.3925	1192	58.3257
gene-SAUSA300_RS06190	1308	8919	625.199	8934	596.156	1048	75.1147	950	71.4015	920	75.1117	989	76.8068
gene-SAUSA300_RS06195	897	4871	497.892	5270	512.79	3420	357.442	3108	340.628	2652	315.725	2920	330.675
gene-SAUSA300_RS06200	546	2231	374.642	2108	336.976	1360	233.517	1194	214.983	866	169.376	753	140.092
gene-SAUSA300_RS06205	1404	9801	640.049	9867	613.394	6356	424.413	5431	380.281	3656	278.078	3640	263.357
gene-SAUSA300_RS06210	774	7442	881.574	7292	822.294	4326	523.983	3816	484.684	3064	422.742	3037	398.579
gene-SAUSA300_RS06215	93	213	209.994	198	185.825	37	37.2984	37	39.112	38	43.6343	31	33.8602
gene-SAUSA300_RS06220	768	37373	4461.76	39648	4505.9	11603	1416.38	9592	1227.83	4527	629.473	4033	533.431
gene-SAUSA300_RS06225	114	12	9.65131	4	3.0625	0	0	0	0	3	2.81024	0	0
gene-SAUSA300_RS06230	882	20494	2130.43	21609	2138.39	6761	718.644	5530	616.379	4010	485.516	3980	458.38
gene-SAUSA300_RS06235	723	2059	261.113	2236	269.932	434	56.276	387	52.6216	367	54.207	319	44.8191
gene-SAUSA300_RS06240	555	5650	933.395	5901	928.013	1395	235.642	1215	215.216	1083	208.383	1183	216.522
gene-SAUSA300_RS06245	771	4404	523.724	4331	490.292	1851	225.073	1884	240.225	2449	339.205	2545	335.308
gene-SAUSA300_RS06250	783	1093	127.988	1227	136.774	359	42.9838	252	31.6396	423	57.6908	487	63.1798
gene-SAUSA300_RS06255	1287	4993	355.707	5340	362.146	1181	86.0286	974	74.3998	706	58.5806	741	58.4858
gene-SAUSA300_RS06260	1704	6256	336.618	6695	342.928	1484	81.6462	1363	78.6354	1118	70.0648	1329	79.2258
gene-SAUSA300_RS06265	4311	9758	207.536	9746	197.319	2814	61.1952	2412	55.0036	2281	56.5034	2371	55.8682
gene-SAUSA300_RS06270	468	2388	467.841	2276	424.471	3336	668.27	2508	526.833	2124	484.659	1929	418.695
gene-SAUSA300_RS06275	1176	1859	144.938	2051	152.223	2439	194.436	2135	178.477	1533	139.207	1594	137.687
gene-SAUSA300_RS06280	285	21	6.75592	27	8.26876	11	3.61842	9	3.10448	20	7.49398	9	3.20781
gene-SAUSA300_RS06285	318	87	25.0843	83	22.781	77	22.7005	57	17.6214	56	18.8057	46	14.6941
gene-SAUSA300_RS06290	2118	8702	376.706	8534	351.68	8222	363.934	7290	338.371	6459	325.662	6489	311.217
gene-SAUSA300_RS06295	351	1315	343.501	1556	386.922	532	142.094	443	124.076	390	118.655	509	147.306
gene-SAUSA300_RS06300	918	950	94.8835	1044	99.2611	419	42.7901	441	47.2267	623	72.4725	619	68.495
gene-SAUSA300_RS06305	972	1747	164.792	1842	165.404	653	62.9823	616	62.3026	366	40.2108	376	39.2946
gene-SAUSA300_RS06310	270	6972	2367.57	7567	2446.14	2215	769.098	2022	736.222	1461	577.849	1632	613.999
gene-SAUSA300_RS06315	2097	21551	942.278	20064	835.104	10124	452.611	8272	387.796	4067	207.111	3758	182.041
gene-SAUSA300_RS06320	1674	17302	947.656	17615	918.435	13569	759.913	11966	702.725	7028	448.336	6945	421.432
gene-SAUSA300_RS06325	2244	7694	314.369	7844	305.096	3709	154.955	3075	134.714	2704	128.68	2704	122.404
gene-SAUSA300_RS06330	714	525	67.4172	451	55.1315	102	13.3929	92	12.6672	228	34.1008	226	32.153
gene-SAUSA300_RS06335	1266	2172	157.303	2505	172.701	625	46.2826	478	37.1181	425	35.8495	499	40.0385
gene-SAUSA300_RS06340	1287	3072	218.853	3152	213.761	751	54.7058	618	47.2065	603	50.0341	592	46.7255
gene-SAUSA300_RS06345	705	751	97.6699	974	120.584	211	28.0585	196	27.3312	201	30.4463	233	33.572
gene-SAUSA300_RS06350	828	3752	415.473	3735	393.715	1710	193.614	1566	185.932	1786	230.345	1786	219.11
gene-SAUSA300_RS06355	393	1166	272.029	1189	264.065	472	112.596	427	106.814	490	133.147	521	134.665
gene-SAUSA300_RS06360	579	1912	302.774	2222	334.955	738	119.495	735	124.796	716	132.057	770	135.09
gene-SAUSA300_RS06365	1152	1183	94.1547	1301	98.5703	570	46.3868	533	45.4848	416	38.5628	486	42.8543
gene-SAUSA300_RS06370	1044	10318	906.16	10897	911.02	6373	572.289	5307	499.735	4084	417.747	3782	367.987
gene-SAUSA300_RS06375	1560	23502	1381.31	23282	1302.62	18479	1110.52	16511	1040.5	15491	1060.43	15927	1037.1
gene-SAUSA300_RS06380	216	21	8.91406	48	19.3959	20	8.68056	16	7.28212	11	5.43834	8	3.76225
gene-SAUSA300_RS06385	798	2837	325.962	2924	319.813	1367	160.597	1241	152.883	965	129.137	896	114.055
gene-SAUSA300_RS06390	1761	3309	172.285	3430	170.003	736	39.1823	636	35.505	551	33.4133	656	37.8404
gene-SAUSA300_RS06395	867	2142	226.522	2024	203.757	516	55.7959	498	56.4679	572	70.4538	535	62.6824
gene-SAUSA300_RS06400	294	287	89.5044	282	83.7188	148	47.1939	104	34.7758	145	52.6682	152	52.5179
gene-SAUSA300_RS06405	1545	2168	128.659	2550	144.057	1348	81.7962	1148	73.0474	833	57.5764	805	52.9271
gene-SAUSA300_RS06410	366	961	240.742	965	230.127	588	150.615	553	148.537	405	118.168	401	111.295
gene-SAUSA300_RS06415	492	291	54.2298	327	58.0102	183	34.8705	173	34.5679	163	35.3794	188	38.8154
gene-SAUSA300_RS06420	2619	3369	117.944	3648	121.574	1354	48.468	1219	45.7572	819	33.3946	835	32.3863
gene-SAUSA300_RS06425	2010	3296	150.349	3869	168.006	1147	53.4982	1245	60.8927	1187	63.0641	1559	78.7882
gene-SAUSA300_RS06430	543	893	150.786	1069	171.83	289	49.8964	266	48.1586	348	68.4395	383	71.649
gene-SAUSA300_RS06435	819	1687	188.86	1962	209.092	1507	172.505	1263	151.604	2120	276.426	2036	252.525
gene-SAUSA300_RS06440	1497	2107	129.048	2084	121.506	1054	66.0071	876	57.5273	1329	94.8049	1376	93.3701
gene-SAUSA300_RS06445	1674	20788	1138.59	21830	1138.2	637	35.6743	604	35.471	1522	97.0928	1573	95.4518
gene-SAUSA300_RS06450	915	583	58.4194	614	58.5691	224	22.9508	185	19.8766	188	21.9414	254	28.1983
gene-SAUSA300_RS06455	936	1180	115.589	1203	112.179	1489	149.139	1405	147.568	982	112.037	937	101.689
gene-SAUSA300_RS06460	234	127	49.762	120	44.7597	166	66.5065	154	64.6988	80	36.5092	103	44.7128
gene-SAUSA300_RS06465	477	7449	1431.82	7140	1306.48	1931	379.521	1923	396.326	1904	426.262	1912	407.174
gene-SAUSA300_RS06470	1239	707	52.3188	704	49.5933	345	26.1047	317	25.1524	304	26.2017	258	21.1524
gene-SAUSA300_RS06475	1239	902	66.7491	981	69.1065	327	24.7428	275	21.8199	253	21.806	210	17.2171
gene-SAUSA300_RS06480	369	4277	1062.73	4666	1103.67	836	212.399	756	201.413	1492	431.788	1492	410.727
gene-SAUSA300_RS06485	1341	13129	897.662	14482	942.586	2944	205.817	2565	188.04	4395	349.992	4572	346.329
gene-SAUSA300_RS06490	198	28	12.9659	82	36.1468	12	5.68182	7	3.47556	12	6.47208	21	10.7737
gene-SAUSA300_RS06495	213	13	5.59595	33	13.5225	0	0	13	6.00006	13	6.51766	14	6.67666
gene-SAUSA300_RS06500	207	107	47.394	183	77.1618	133	60.2356	168	79.7867	140	72.2246	183	89.8032
gene-SAUSA300_RS06505	111	51	42.1267	116	91.2129	53	44.7635	65	57.5681	109	104.865	117	107.071
gene-SAUSA300_RS06510	186	264	130.137	278	130.453	141	71.0686	143	75.5814	227	130.329	262	143.087
gene-SAUSA300_RS06515	105	0	0	0	0	0	0	0	0	0	0	0	0
gene-SAUSA300_RS06520	174	0	0	0	0	0	0	0	0	0	0	0	0
gene-SAUSA300_RS06525	252	0	0	0	0	0	0	0	0	0	0	1	0.403098
gene-SAUSA300_RS06535	249	6	2.20934	6	2.10316	0	0	2	0.789627	23	9.86407	12	4.89545
gene-SAUSA300_RS06540	123	0	0	0	0	0	0	0	0	0	0	0	0
gene-SAUSA300_RS06550	267	0	0	0	0	0	0	1	0.368197	0	0	0	0
gene-SAUSA300_RS06555	138	7	4.65081	2	1.26495	4	2.71739	1	0.712381	2	1.54767	7	5.15264
gene-SAUSA300_RS06565	291	146	46.0013	141	42.291	55	17.7191	106	35.81	115	42.2019	230	80.2871
gene-SAUSA300_RS06570	195	0	0	0	0	0	0	0	0	0	0	3	1.56278
gene-SAUSA300_RS06575	342	27	7.23848	49	12.5052	7	1.91886	30	8.62356	5	1.56125	21	6.23741
gene-SAUSA300_RS06580	192	9	4.29785	15	6.81886	11	5.3711	12	6.14429	35	19.4668	33	17.4592
gene-SAUSA300_RS06585	1026	198	17.6941	206	17.5243	341	31.1587	258	24.7209	230	23.9391	283	28.0188
gene-SAUSA300_RS06590	198	9	4.16761	10	4.40815	0	0	5	2.48254	1	0.53934	1	0.513034
gene-SAUSA300_RS06595	1482	4933	305.192	5449	320.915	927	58.6412	751	49.8177	458	33.0024	517	35.4367
gene-SAUSA300_RS06600	909	14	1.41213	34	3.26465	50	5.15677	39	4.21786	62	7.28376	68	7.59899
gene-SAUSA300_RS06605	732	54	6.76383	47	5.60413	41	5.25103	36	4.83485	42	6.12725	67	9.29768
gene-SAUSA300_RS06610	1092	165	13.8539	185	14.7867	160	13.7363	156	14.0441	154	15.06	170	15.8138
gene-SAUSA300_RS06615	603	149	22.6558	146	21.1328	121	18.8122	131	21.3573	131	23.1997	135	22.7419
gene-SAUSA300_RS06620	189	2	0.970238	3	1.38542	6	2.97619	0	0	1	0.565023	0	0
gene-SAUSA300_RS06625	534	377	64.7307	401	65.5427	159	27.9143	130	23.9328	49	9.79902	64	12.1745
gene-SAUSA300_RS06630	855	3988	427.66	4939	504.19	1748	191.667	1728	198.687	1174	146.632	1306	155.163
gene-SAUSA300_RS06635	576	547	87.0712	652	98.7976	1578	256.836	1392	237.579	2105	390.263	2120	373.873
gene-SAUSA300_RS06640	1383	170	11.2703	180	11.3598	577	39.1134	539	38.3141	860	66.4055	858	63.0197
gene-SAUSA300_RS06645	1281	945	67.6383	932	63.5021	876	64.1101	780	59.86	5743	478.759	6343	502.987
gene-SAUSA300_RS06650	1062	543	46.8797	559	45.9419	533	47.0516	507	46.9326	2858	287.386	3060	292.69
gene-SAUSA300_RS06655	915	613	61.4256	544	51.8919	512	52.4591	388	41.6872	2933	342.309	2948	327.278
gene-SAUSA300_RS06660	804	2446	278.94	3274	355.422	1301	151.703	1284	157	2465	327.407	3066	387.371
gene-SAUSA300_RS06665	315	216	62.8714	224	62.0667	76	22.6191	89	27.7761	156	52.8861	140	45.147
gene-SAUSA300_RS06670	105	0	0	0	0	0	0	0	0	0	0	0	0
gene-SAUSA300_RS06675	1455	13374	842.768	14090	845.219	1228	79.1238	1004	67.8363	928	68.1103	1010	70.513
gene-SAUSA300_RS06680	1518	13160	794.866	12245	704.058	7106	438.859	6125	396.667	13489	948.933	14622	978.467
gene-SAUSA300_RS06685	150	187	114.304	184	107.065	138	86.2501	117	76.6807	289	205.747	288	195.035
gene-SAUSA300_RS06690	270	365	123.948	255	82.4324	145	50.3473	201	73.1853	88	34.8054	146	54.9288
gene-SAUSA300_RS06695	978	640	60	665	59.3477	1194	114.456	1065	107.054	682	74.4686	596	61.904
gene-SAUSA300_RS06700	105	0	0	0	0	0	0	0	0	0	0	0	0
gene-SAUSA300_RS06705	864	1181	125.327	1371	138.499	979	106.228	941	107.07	930	114.947	1009	118.628
gene-SAUSA300_RS06710	624	4407	647.543	5297	740.912	6121	919.622	5222	822.705	5451	932.866	5303	863.273
gene-SAUSA300_RS06715	234	36	14.1058	50	18.6499	11	4.40705	9	3.7811	26	11.8655	17	7.37979
gene-SAUSA300_RS06720	240	5820	2223.42	8704	3165.4	290	113.281	435	178.184	357	158.849	265	112.162
gene-SAUSA300_RS06725	1989	54046	2491.37	54882	2408.33	14810	698.059	13283	656.528	8868	476.122	8630	440.745
gene-SAUSA300_RS06730	243	2258	851.976	2703	970.87	643	248.071	632	255.683	628	275.982	716	299.308
gene-SAUSA300_RS06735	99	0	0	0	0	0	0	0	0	0	0	0	0
gene-SAUSA300_RS06740	468	794	155.555	961	179.225	754	151.042	626	131.498	327	74.6156	335	72.7126
gene-SAUSA300_RS06745	1122	555	45.3534	534	41.5403	292	24.3984	337	29.5276	366	34.835	480	43.457
gene-SAUSA300_RS06750	3030	1381	41.7889	1781	51.303	911	28.1869	1029	33.386	1303	45.9229	1331	44.6217
gene-SAUSA300_RS06755	363	10830	2735.47	14477	3480.91	3546	915.807	3160	855.8	1533	450.986	1582	442.701
gene-SAUSA300_RS06760	1647	4144	230.694	5401	286.221	2172	123.634	2050	122.363	1988	128.899	2156	132.974
gene-SAUSA300_RS06765	2706	15927	539.655	15797	509.528	21832	756.375	19543	709.995	46548	1836.97	48059	1804.09
gene-SAUSA300_RS06770	468	1945	381.051	1830	341.292	1495	299.479	1243	261.106	1028	234.571	1046	227.037
gene-SAUSA300_RS06775	297	773	238.634	1044	306.807	612	193.182	506	167.489	558	200.634	567	193.927
gene-SAUSA300_RS06780	609	1002	150.855	1244	178.289	811	124.846	766	123.653	684	119.941	707	117.927
gene-SAUSA300_RS06785	1992	4637	213.431	4850	212.507	1443	67.9123	1363	67.2664	740	39.6707	771	39.3166
gene-SAUSA300_RS06790	2403	4540	173.226	5780	209.94	1070	41.7447	1032	42.2199	911	40.4848	1155	48.8247
gene-SAUSA300_RS06800	1461	2305	144.654	2693	160.882	238	15.2721	191	12.8521	265	19.3697	315	21.9014
gene-SAUSA300_RS06805	852	990	106.538	1541	157.864	251	27.6189	330	38.0773	261	32.7136	322	38.3908
gene-SAUSA300_RS06810	168	0	0	0	0	0	0	0	0	0	0	0	0
gene-SAUSA300_RS06815	1209	6089	461.774	6848	494.378	1638	127.016	1492	121.32	2149	189.818	2215	186.105
gene-SAUSA300_RS06820	2523	5025	182.612	5967	206.424	3083	114.559	2879	112.18	4587	194.151	4859	195.632
gene-SAUSA300_RS06825	510	1736	312.097	1983	339.37	780	143.382	727	140.138	650	136.104	676	134.644
gene-SAUSA300_RS06830	984	2113	196.886	2490	220.864	1277	121.665	1097	109.598	534	57.9527	489	50.4806
gene-SAUSA300_RS06835	186	547	269.64	540	253.397	393	198.085	348	183.932	846	485.719	776	423.799
gene-SAUSA300_RS06840	1263	189	13.7204	194	13.4066	363	26.9448	285	22.1837	722	61.0466	742	59.6776
gene-SAUSA300_RS06845	1092	1019	85.5582	1062	84.8835	579	49.7081	582	52.3953	1281	125.272	1363	126.79
gene-SAUSA300_RS06850	1032	2297	204.076	2445	206.786	1454	132.086	1304	124.219	2165	224.03	2340	230.328
gene-SAUSA300_RS06855	1407	125	8.14565	156	9.67725	33	2.19883	11	0.768582	51	3.87083	58	4.1874
gene-SAUSA300_RS06860	567	58	9.37896	49	7.54283	5	0.82672	13	2.25399	6	1.13005	18	3.22478
gene-SAUSA300_RS06865	999	73	6.69988	67	5.8537	16	1.5015	9	0.885663	21	2.24482	27	2.74542
gene-SAUSA300_RS06870	783	42	4.9181	40	4.45882	1	0.119732	0	0	0	0	5	0.648663
gene-SAUSA300_RS06875	633	28	4.05569	19	2.61982	4	0.592418	2	0.310612	8	1.34963	8	1.2838
gene-SAUSA300_RS06880	1215	65	4.90509	74	5.3159	28	2.1605	13	1.05186	13	1.1426	41	3.42782
gene-SAUSA300_RS06885	729	113	14.2122	143	17.121	46	5.91564	62	8.36095	64	9.37519	57	7.94252
gene-SAUSA300_RS06890	1263	8612	625.188	10216	705.991	2233	165.751	1840	143.221	1327	112.201	1252	100.696
gene-SAUSA300_RS06895	1260	12374	900.429	12648	876.138	2607	193.973	2229	173.913	1308	110.857	1347	108.595
gene-SAUSA300_RS06900	768	874	104.342	968	110.011	700	85.4493	614	78.5957	705	98.0292	555	73.4079
gene-SAUSA300_RS06905	474	849	164.225	849	156.333	803	158.821	778	161.359	972	218.986	1101	235.95
gene-SAUSA300_RS06910	702	230	30.04	240	29.8398	165	22.0353	165	23.1067	180	27.3819	188	27.2039
gene-SAUSA300_RS06915	774	200	23.6918	245	27.6278	127	15.3828	110	13.9715	90	12.4174	112	14.699
gene-SAUSA300_RS06920	831	159	17.5431	143	15.0195	93	10.4919	70	8.28111	89	11.4371	73	8.92345
gene-SAUSA300_RS06925	987	529	49.1415	550	48.637	316	30.0152	265	26.3949	114	12.3343	137	14.0998
gene-SAUSA300_RS06930	186	10	4.92943	11	5.1618	3	1.5121	2	1.05708	2	1.14827	0	0
gene-SAUSA300_RS06935	345	12	3.18913	7	1.77093	3	0.815218	1	0.284953	0	0	3	0.88331
gene-SAUSA300_RS06940	1815	6447	325.68	6879	330.804	2044	105.579	1726	93.488	5247	308.718	5948	332.893
gene-SAUSA300_RS06945	642	34	4.85572	25	3.39881	20	2.92056	8	1.22503	14	2.32874	25	3.95563
gene-SAUSA300_RS06950	852	45	4.84265	20	2.04886	40	4.40141	25	2.88464	28	3.50951	36	4.29214
gene-SAUSA300_RS06955	918	20	1.99755	16	1.52124	29	2.9616	15	1.60635	34	3.95516	26	2.87701
gene-SAUSA300_RS06960	927	5	0.494539	13	1.22401	15	1.51699	17	1.80285	29	3.34076	16	1.75328
gene-SAUSA300_RS06965	984	21	1.95674	24	2.12881	59	5.62119	51	5.09526	158	17.1471	225	23.2273
gene-SAUSA300_RS06980	903	4663	473.465	4862	469.947	4751	493.252	4235	461.06	2471	292.222	2436	274.032
gene-SAUSA300_RS06985	1602	8592	491.747	9752	531.316	3524	206.227	3245	199.133	1408	93.8572	1345	85.2846
gene-SAUSA300_RS06990	1206	1866	141.865	1737	125.711	423	32.8825	363	29.5904	148	13.1052	180	15.1613
gene-SAUSA300_RS06995	990	1291	119.564	1185	104.473	310	29.3561	269	26.7121	191	20.6028	170	17.4431
gene-SAUSA300_RS07000	888	979	101.083	1003	98.5847	269	28.3995	243	26.902	196	23.5706	197	22.5353
gene-SAUSA300_RS07005	723	497	63.0272	464	56.0146	113	14.6525	108	14.6851	113	16.6904	133	18.6863
gene-SAUSA300_RS07010	720	313	39.8586	337	40.8525	114	14.8438	128	17.4771	147	21.8028	127	17.9177
gene-SAUSA300_RS07015	1152	693	55.1557	757	57.3541	245	19.9382	201	17.1528	322	29.8491	305	26.8942
gene-SAUSA300_RS07020	1086	356	30.0559	340	27.3257	124	10.7044	111	10.0481	141	13.8649	125	11.6921
gene-SAUSA300_RS07025	1266	2798	202.639	2731	188.282	848	62.7963	796	61.8117	840	70.8554	924	74.1394
gene-SAUSA300_RS07030	402	16	3.64925	33	7.16489	4	0.932837	10	2.44549	8	2.12516	2	0.505376
gene-SAUSA300_RS07035	201	2083	950.174	2272	986.583	2154	1004.66	1911	934.666	2463	1308.57	2596	1311.96
gene-SAUSA300_RS07045	309	653	193.76	863	243.766	206	62.5001	205	65.2209	78	26.9565	79	25.9705
gene-SAUSA300_RS07050	270	105	35.6562	133	42.9941	48	16.6667	68	24.7592	86	34.0144	84	31.6029
gene-SAUSA300_RS07055	630	1529	222.524	2053	284.426	736	109.524	724	112.977	1399	237.14	1646	265.4
gene-SAUSA300_RS07060	1137	5165	416.505	5075	389.58	2150	177.276	1901	164.366	3601	338.213	3519	314.391
gene-SAUSA300_RS07075	1344	1466	100.01	1774	115.206	196	13.6719	211	15.4339	219	17.4009	189	14.2848
gene-SAUSA300_RS07080	1887	2468	119.918	2631	121.694	315	15.6499	254	13.2329	374	21.1654	399	21.4789
gene-SAUSA300_RS07085	792	2563	296.711	2339	257.766	275	32.5521	218	27.0597	284	38.2931	273	35.0145
gene-SAUSA300_RS07090	204	173	77.7546	225	96.2662	118	54.228	92	44.3353	92	48.1599	143	71.206
gene-SAUSA300_RS07095	810	2927	331.32	3050	328.652	2564	296.76	2155	261.549	2695	355.305	2745	344.246
gene-SAUSA300_RS07100	1269	4040	291.897	3952	271.817	26252	1939.42	23418	1814.18	34992	2944.66	36169	2895.25
gene-SAUSA300_RS07105	2799	5946	194.774	5863	182.826	45264	1516.08	39697	1394.27	46322	1767.31	48540	1761.6
gene-SAUSA300_RS07110	1356	1951	131.919	2140	137.745	2347	162.265	1970	142.823	1555	122.461	1471	110.196
gene-SAUSA300_RS07115	660	472	65.5704	558	73.7924	609	86.5058	580	86.3924	829	134.134	831	127.899
gene-SAUSA300_RS07120	132	4	2.77841	13	8.59589	4	2.84091	1	0.744762	3	2.42703	2	1.5391
gene-SAUSA300_RS07125	201	5	2.28078	2	0.868471	3	1.39925	6	2.93459	3	1.59387	4	2.02151
gene-SAUSA300_RS07130	486	11	2.07523	3	0.538774	2	0.385803	0	0	36	7.91032	29	6.0614
gene-SAUSA300_RS07135	615	2657	396.12	2764	392.269	1035	157.775	831	132.837	802	139.26	805	132.963
gene-SAUSA300_RS07140	1071	6822	584.026	7490	610.399	1737	152.048	1656	152.007	1420	141.588	1589	150.711
gene-SAUSA300_RS07145	510	1023	183.914	1094	187.227	164	30.1471	113	21.7821	119	24.9175	112	22.3079
gene-SAUSA300_RS07150	1491	4302	264.547	5485	321.085	1267	79.6656	1203	79.3194	1103	78.9997	1151	78.4167
gene-SAUSA300_RS07160	222	28	11.5642	24	9.43582	4	1.68919	5	2.21416	6	2.8862	12	5.49085
gene-SAUSA300_RS07165	501	451	82.537	488	85.0166	245	45.8458	199	39.0487	168	35.8096	202	40.9567
gene-SAUSA300_RS07170	429	1476	315.456	1359	276.493	508	111.014	499	114.35	626	155.828	650	153.91
gene-SAUSA300_RS07175	534	5030	863.648	5100	833.586	1359	238.589	1285	236.567	1366	273.173	1483	282.105
gene-SAUSA300_RS07180	840	1638	178.791	1987	206.462	791	88.2813	840	98.3086	685	87.0841	861	104.12
gene-SAUSA300_RS07185	480	3295	629.396	3307	601.332	1323	258.399	1369	280.384	1195	265.861	1364	288.658
gene-SAUSA300_RS07190	957	3364	322.295	3411	311.094	1153	112.951	1083	111.252	1251	139.596	1129	119.838
gene-SAUSA300_RS07195	438	580	121.413	694	138.295	217	46.447	247	55.4389	303	73.8748	339	78.6206
gene-SAUSA300_RS07200	1125	2952	240.588	3487	270.533	1479	123.25	1350	117.97	1750	166.117	1615	145.825
gene-SAUSA300_RS07205	252	552	200.839	496	171.792	184	68.4524	188	73.3414	198	83.9059	233	93.9218
gene-SAUSA300_RS07210	195	83	39.0259	75	33.5697	26	12.5	31	15.6285	49	26.8342	51	26.5672
gene-SAUSA300_RS07215	705	461	59.9545	548	67.8442	188	25	151	21.0562	105	15.9048	150	21.6129
gene-SAUSA300_RS07230	402	514	117.232	434	94.2291	68	15.8582	53	12.9611	70	18.5951	81	20.4677
gene-SAUSA300_RS07235	31266	3134	9.19045	3134	8.74879	2068	6.20083	1691	5.31695	3031	10.3524	3131	10.1724
gene-SAUSA300_RS07240	1392	2037	134.172	2157	135.248	329	22.1579	311	21.9641	69	5.29343	75	5.4731
gene-SAUSA300_RS07245	1323	4083	282.963	4440	292.917	1397	98.9938	1234	91.6953	77	6.21525	97	7.44771
gene-SAUSA300_RS07250	1041	4146	365.164	3940	330.344	1713	154.269	1614	152.421	117	12.0023	131	12.783
gene-SAUSA300_RS07255	1119	3114	255.152	3317	258.724	1255	105.144	1115	97.9572	123	11.7382	97	8.80547
gene-SAUSA300_RS07260	879	2527	263.588	2664	264.525	1290	137.585	1076	120.341	1100	133.638	1175	135.788
gene-SAUSA300_RS07265	3441	7822	208.422	8865	224.862	3904	106.365	3454	98.68	3274	101.607	3306	97.5954
gene-SAUSA300_RS07270	1341	1590	108.712	1772	115.334	2525	176.524	2281	167.22	547	43.5598	561	42.4957
gene-SAUSA300_RS07280	333	30	8.26013	50	13.1053	20	5.63064	22	6.49486	16	5.13102	23	7.01608
gene-SAUSA300_RS07285	1146	1254	100.328	1387	105.636	571	46.7114	542	46.495	447	41.6534	467	41.3946
gene-SAUSA300_RS07290	345	1733	460.563	1777	449.562	473	128.533	486	138.487	591	182.935	617	181.667
gene-SAUSA300_RS07295	564	3032	492.901	3091	478.345	1828	303.857	1433	249.781	1880	355.964	2054	369.941
gene-SAUSA300_RS07300	351	2891	755.181	3503	871.073	1142	305.022	1230	344.5	1357	412.858	1644	475.779
gene-SAUSA300_RS07305	180	0	0	0	0	0	0	0	0	0	0	3	1.69301
gene-SAUSA300_RS07310	678	2044	276.415	2390	307.673	1306	180.586	1275	184.872	1314	206.963	1318	197.468
gene-SAUSA300_RS07315	2184	11787	494.835	12613	504.066	5086	218.321	4581	206.205	4439	217.05	4765	221.626
gene-SAUSA300_RS07320	342	831	222.784	1284	327.688	206	56.4693	310	89.1102	143	44.6517	225	66.8294
gene-SAUSA300_RS07325	660	677	94.0491	592	78.2887	240	34.0909	190	28.301	92	14.8858	127	19.5466
gene-SAUSA300_RS07330	687	1327	177.102	1293	164.272	393	53.63	298	42.6433	243	37.7726	207	30.6073
gene-SAUSA300_RS07335	1293	9317	660.674	10241	691.298	4230	306.7	3854	293.025	2346	193.757	2204	173.151
gene-SAUSA300_RS07340	2694	4200	142.943	4849	157.1	1165	40.5415	1149	41.929	1335	52.919	1322	49.8477
gene-SAUSA300_RS07345	972	1826	172.244	2026	181.926	667	64.3326	678	68.5733	741	81.4103	780	81.5153
gene-SAUSA300_RS07350	1203	1537	117.143	1624	117.826	561	43.7189	588	48.0511	334	29.6489	413	34.8735
gene-SAUSA300_RS07355	1143	1767	141.743	1789	136.611	741	60.7776	623	53.5838	434	40.5482	407	36.1709
gene-SAUSA300_RS07360	318	844	243.347	1077	295.604	325	95.8138	404	124.895	246	82.6106	203	64.8455
gene-SAUSA300_RS07365	681	14109	1899.59	15653	2006.19	2740	377.203	2319	334.769	6648	1042.49	6613	986.421
gene-SAUSA300_RS07370	588	442	68.9215	500	74.2188	102	16.2628	87	14.5457	118	21.4305	140	24.1859
gene-SAUSA300_RS07375	576	400	63.6718	441	66.8248	90	14.6484	86	14.678	87	16.1296	105	18.5173
gene-SAUSA300_RS07380	1245	2160	159.072	2488	174.422	741	55.7982	607	47.9304	894	76.6824	952	77.6745
gene-SAUSA300_RS07385	1299	3008	212.314	2918	196.064	1104	79.6767	957	72.426	1296	106.543	1348	105.412
gene-SAUSA300_RS07390	1065	493	42.4431	574	47.0418	196	17.2535	216	19.9386	224	22.4608	304	28.9958
gene-SAUSA300_RS07395	1167	1820	142.992	1855	138.738	667	53.5829	626	52.7345	597	54.63	633	55.099
gene-SAUSA300_RS07400	201	5	2.28078	1	0.434236	13	6.06344	14	6.84737	15	7.96935	11	5.55914
gene-SAUSA300_RS07405	450	301	61.3287	487	94.4578	521	108.542	503	109.887	647	153.539	701	158.24
gene-SAUSA300_RS07410	945	3554	344.822	3610	333.424	1929	191.369	1639	170.506	1062	120.011	1103	118.564
gene-SAUSA300_RS07415	726	2086	263.444	1795	215.799	1012	130.682	847	114.693	552	81.1952	445	62.2636
gene-SAUSA300_RS07420	573	323	51.6842	367	55.9027	206	33.7042	175	30.0244	148	27.5826	128	22.6917
gene-SAUSA300_RS07430	273	70809	23781.3	86601	27687.4	44458	15267.2	39655	14280	51996	20339.3	59677	22205.2
gene-SAUSA300_RS07435	999	5166	474.132	5646	493.284	2102	197.26	1853	182.348	1043	111.493	1174	119.375
gene-SAUSA300_RS07440	1311	6919	483.894	7483	498.189	3262	233.267	2544	190.768	1050	85.5292	1148	88.9509
gene-SAUSA300_RS07445	1176	12029	937.847	13750	1020.51	11421	910.476	10627	888.372	12463	1131.73	13202	1140.36
gene-SAUSA300_RS07450	192	357	170.481	401	182.291	54	26.3672	227	116.229	28	15.5734	71	37.5637
gene-SAUSA300_RS07460	117	0	0	0	0	0	0	0	0	0	0	0	0
gene-SAUSA300_RS07465	660	3241	450.241	3817	504.777	866	123.011	776	115.587	386	62.4555	370	56.9467
gene-SAUSA300_RS07470	969	1514	143.256	1595	143.667	551	53.3089	462	46.8716	341	37.5801	370	38.7872
gene-SAUSA300_RS07475	987	1410	130.982	1594	140.959	752	71.4286	643	64.045	271	29.3211	284	29.2289
gene-SAUSA300_RS07480	117	32	25.0769	22	16.4119	16	12.8205	11	9.24269	4	3.65092	5	4.34105
gene-SAUSA300_RS07485	1461	30991	1944.89	30786	1839.18	16461	1056.28	14295	961.89	17360	1268.9	17569	1221.54
gene-SAUSA300_RS07490	1380	1413	93.88	1435	90.7599	1775	120.584	1556	110.847	1542	119.325	1641	120.793
gene-SAUSA300_RS07495	954	908	87.2665	1056	96.6133	1098	107.901	1114	114.796	1317	147.423	1385	147.473
gene-SAUSA300_RS07500	249	353	129.983	388	136.005	195	73.4187	185	73.0405	249	106.789	305	124.426
gene-SAUSA300_RS07505	546	232	38.9588	245	39.1647	191	32.7954	144	25.9275	113	22.1011	122	22.6975
gene-SAUSA300_RS07510	120	0	0	4	2.90938	1	0.781251	1	0.819238	0	0	0	0
gene-SAUSA300_RS07515	915	115	11.5236	107	10.2067	56	5.73771	62	6.66135	46	5.36864	56	6.21696
gene-SAUSA300_RS07520	207	0	0	0	0	0	0	0	0	0	0	0	0
gene-SAUSA300_RS07525	939	8	0.78115	12	1.11542	2	0.199681	4	0.41878	2	0.227453	9	0.973616
gene-SAUSA300_RS07530	918	9	0.898897	27	2.5671	2	0.204249	4	0.42836	5	0.581641	9	0.995889
gene-SAUSA300_RS07535	252	6	2.18303	7	2.42448	1	0.372024	3	1.17034	1	0.423767	2	0.806196
gene-SAUSA300_RS07540	984	235	21.8969	202	17.9175	987	94.0359	1057	105.602	1086	117.859	1403	144.835
gene-SAUSA300_RS07545	939	168	16.4041	141	13.1061	1089	108.726	978	102.392	1148	130.558	1298	140.417
gene-SAUSA300_RS07550	1455	34	2.14252	50	2.99936	13	0.83763	7	0.472962	11	0.807342	4	0.27926
gene-SAUSA300_RS07555	303	1	0.302599	4	1.15223	0	0	0	0	6	2.11464	1	0.33525
gene-SAUSA300_RS07560	300	15	4.58437	4	1.16375	0	0	4	1.31078	0	0	3	1.01581
gene-SAUSA300_RS07565	165	0	0	0	0	0	0	0	0	1	0.647208	0	0
gene-SAUSA300_RS07570	390	0	0	0	0	0	0	0	0	0	0	0	0
gene-SAUSA300_RS07575	1467	22	1.375	14	0.832951	21	1.34203	24	1.60832	23	1.67427	29	2.00807
gene-SAUSA300_RS07580	1911	89	4.27011	102	4.65866	24	1.17739	38	1.95485	37	2.06761	48	2.55148
gene-SAUSA300_RS07585	291	0	0	2	0.599872	0	0	0	0	0	0	0	0
gene-SAUSA300_RS07590	1584	41	2.37322	33	1.81836	21	1.2429	19	1.17921	18	1.21351	15	0.961938
gene-SAUSA300_RS07595	825	8	0.88909	13	1.37534	9	1.02273	12	1.42994	8	1.03553	8	0.985024
gene-SAUSA300_RS07600	6201	186	2.75018	199	2.801	165	2.49456	145	2.29878	141	2.4282	175	2.86673
gene-SAUSA300_RS07605	159	0	0	0	0	0	0	0	0	0	0	0	0
gene-SAUSA300_RS07610	351	0	0	0	0	3	0.801283	0	0	1	0.304243	0	0
gene-SAUSA300_RS07615	456	66	13.2706	77	14.7383	47	9.66284	35	7.54562	27	6.32305	34	7.574
gene-SAUSA300_RS07620	642	26	3.7132	45	6.11785	18	2.62851	12	1.83754	24	3.99212	20	3.16451
gene-SAUSA300_RS07625	396	8	1.85227	3	0.661222	2	0.473485	3	0.744762	0	0	3	0.76955
gene-SAUSA300_RS07630	402	0	0	1	0.217118	5	1.16605	0	0	0	0	1	0.252688
gene-SAUSA300_RS07635	333	0	0	1	0.262106	0	0	0	0	0	0	0	0
gene-SAUSA300_RS07640	279	1	0.328629	0	0	0	0	0	0	0	0	0	0
gene-SAUSA300_RS07645	1164	36	2.83569	34	2.54946	27	2.17462	45	3.80059	19	1.74312	18	1.57083
gene-SAUSA300_RS07650	774	4	0.473837	1	0.112767	4	0.484497	14	1.77819	2	0.275941	10	1.31241
gene-SAUSA300_RS07655	1239	48	3.55206	64	4.50848	24	1.81598	11	0.872796	52	4.48187	50	4.0993
gene-SAUSA300_RS07660	1692	19	1.02959	14	0.722186	12	0.664894	9	0.522918	31	1.95654	19	1.14068
gene-SAUSA300_RS07665	306	0	0	0	0	0	0	0	0	0	0	0	0
gene-SAUSA300_RS07670	315	2	0.582143	1	0.277084	0	0	0	0	0	0	0	0
gene-SAUSA300_RS07675	438	57	11.9319	37	7.37308	17	3.6387	24	5.38677	31	7.55815	20	4.63839
gene-SAUSA300_RS07680	1368	120	8.04276	100	6.38022	49	3.35801	55	3.95247	60	4.68374	60	4.45529
gene-SAUSA300_RS07685	291	9	2.83569	4	1.19974	3	0.966496	1	0.33783	0	0	1	0.349074
gene-SAUSA300_RS07690	99	4	3.70454	8	7.05304	2	1.89394	1	0.993016	2	2.15736	3	3.0782
gene-SAUSA300_RS07695	2448	68	2.54687	94	3.35149	62	2.37439	39	1.56619	52	2.2684	54	2.24075
gene-SAUSA300_RS07700	201	18	8.21082	28	12.1586	17	7.92911	6	2.93459	41	21.7829	52	26.2796
gene-SAUSA300_RS07705	153	0	0	0	0	0	0	0	0	0	0	0	0
gene-SAUSA300_RS07710	387	0	0	2	0.451066	0	0	0	0	5	1.37971	0	0
gene-SAUSA300_RS07715	237	0	0	0	0	0	0	0	0	0	0	0	0
gene-SAUSA300_RS07720	204	1	0.449448	0	0	0	0	0	0	0	0	0	0
gene-SAUSA300_RS07725	207	0	0	0	0	0	0	0	0	0	0	0	0
gene-SAUSA300_RS07730	537	3	0.51222	3	0.487605	0	0	0	0	4	0.795451	0	0
gene-SAUSA300_RS07735	249	0	0	2	0.701055	0	0	0	0	0	0	0	0
gene-SAUSA300_RS07740	243	0	0	0	0	0	0	0	0	0	0	0	0
gene-SAUSA300_RS07745	201	0	0	0	0	0	0	0	0	0	0	0	0
gene-SAUSA300_RS07750	258	0	0	0	0	0	0	0	0	0	0	0	0
gene-SAUSA300_RS07755	402	2	0.456156	4	0.868471	0	0	0	0	0	0	0	0
gene-SAUSA300_RS07760	186	0	0	0	0	0	0	0	0	0	0	0	0
gene-SAUSA300_RS07765	1953	13	0.610311	9	0.402218	3	0.144009	3	0.151012	3	0.164039	9	0.468114
gene-SAUSA300_RS07770	558	1	0.164314	12	1.87702	1	0.168011	0	0	3	0.574136	2	0.364088
gene-SAUSA300_RS07775	1167	9	0.707101	10	0.747912	3	0.241003	2	0.168481	3	0.274523	0	0
gene-SAUSA300_RS07780	363	0	0	0	0	0	0	0	0	0	0	0	0
gene-SAUSA300_RS07785	261	0	0	0	0	0	0	0	0	0	0	0	0
gene-SAUSA300_RS07790	303	0	0	0	0	0	0	0	0	0	0	0	0
gene-SAUSA300_RS07795	318	2	0.576651	3	0.823409	0	0	1	0.309147	1	0.335815	3	0.958308
gene-SAUSA300_RS07805	264	0	0	2	0.661222	0	0	0	0	0	0	0	0
gene-SAUSA300_RS07810	216	0	0	3	1.21224	0	0	0	0	0	0	0	0
gene-SAUSA300_RS07815	240	0	0	3	1.09102	1	0.390625	0	0	2	0.889911	3	1.26976
gene-SAUSA300_RS07820	192	2	0.955078	0	0	1	0.488282	3	1.53607	5	2.78097	6	3.1744
gene-SAUSA300_RS07825	330	843	234.22	1000	264.489	329	93.466	330	98.3086	1082	350.139	1252	385.391
gene-SAUSA300_RS07830	462	264	52.3928	239	45.152	152	30.8442	152	32.344	588	135.914	671	147.534
gene-SAUSA300_RS07835	435	1394	293.821	1253	251.41	384	82.7587	370	83.6188	1250	306.866	1247	291.198
gene-SAUSA300_RS07840	396	465	107.663	460	101.387	247	58.4754	287	71.2489	608	163.959	670	171.866
gene-SAUSA300_RS07845	147	11	6.86097	4	2.375	5	3.18878	5	3.34383	4	2.90583	11	7.60127
gene-SAUSA300_RS07850	615	958	142.824	1152	163.493	464	70.7318	553	88.3978	861	149.505	850	140.396
gene-SAUSA300_RS07855	1206	154	11.708	136	9.84267	133	10.3389	143	11.6568	265	23.4653	278	23.4158
gene-SAUSA300_RS07865	930	346	34.1117	266	24.9643	678	68.3468	509	53.8055	689	79.1159	660	72.0895
gene-SAUSA300_RS07870	1752	5697	298.141	5974	297.613	4738	253.532	4350	244.088	1582	96.4273	1659	96.1885
gene-SAUSA300_RS07875	726	4235	534.843	4807	577.908	4357	562.63	3819	517.136	2892	425.392	3132	438.224
gene-SAUSA300_RS07880	738	2467	306.494	2307	272.843	1257	159.68	1091	145.332	1013	146.582	947	130.348
gene-SAUSA300_RS07885	543	826	139.473	834	134.056	553	95.4766	466	84.368	392	77.0928	382	71.4619
gene-SAUSA300_RS07890	732	1376	172.352	1616	192.687	991	126.921	970	130.272	1026	149.68	1102	152.926
gene-SAUSA300_RS07895	507	307	55.5188	306	52.6787	121	22.3743	98	19.0025	105	22.1161	77	15.4274
gene-SAUSA300_RS07900	888	1472	151.986	1526	149.99	1315	138.83	1249	138.274	338	40.6473	386	44.1556
gene-SAUSA300_RS07905	450	994	202.527	1334	258.741	875	182.292	746	162.974	545	129.334	563	127.089
gene-SAUSA300_RS07910	543	1016	171.555	1162	186.779	422	72.8592	444	80.3849	273	53.6896	311	58.1797
gene-SAUSA300_RS07915	909	3746	377.845	4531	435.062	2207	227.62	2324	251.341	2237	262.803	2412	269.541
gene-SAUSA300_RS07920	249	84	30.9307	77	26.9906	37	13.9307	51	20.1355	98	42.0295	124	50.5863
gene-SAUSA300_RS07925	756	412	49.9672	491	56.6867	207	25.6697	161	20.9361	401	56.6435	337	45.2813
gene-SAUSA300_RS07930	816	2135	239.893	2211	236.494	674	77.4357	503	60.5996	1045	136.758	1101	137.059
gene-SAUSA300_RS07935	921	675	67.1976	720	68.233	539	54.8657	431	46.0054	539	62.4967	445	49.0808
gene-SAUSA300_RS07940	1485	13698	845.747	15820	929.826	5401	340.972	4747	314.257	3427	246.442	3275	224.025
gene-SAUSA300_RS07945	894	1940	198.964	1949	190.281	1218	127.727	1127	123.93	1217	145.372	1260	143.167
gene-SAUSA300_RS07950	1650	659	36.6194	596	31.5271	2613	148.466	2389	142.339	1142	73.9111	1157	71.2296
gene-SAUSA300_RS07955	1020	407	36.5851	358	30.634	1022	93.9339	1101	106.115	607	63.5501	663	66.0274
gene-SAUSA300_RS07960	255	0	0	0	0	0	0	0	0	0	0	0	0
gene-SAUSA300_RS07965	372	324	79.8568	399	93.6163	441	111.139	443	117.072	137	39.3283	136	37.137
gene-SAUSA300_RS07970	1407	27017	1760.57	28089	1742.46	13500	899.521	11486	802.539	6937	526.508	6620	477.942
gene-SAUSA300_RS07975	1134	3185	257.517	3321	255.61	1513	125.083	1285	111.399	1152	108.484	1204	107.851
gene-SAUSA300_RS07980	180	113	57.5593	124	60.1271	13	6.77084	4	2.18464	4	2.3731	3	1.69301
gene-SAUSA300_RS07985	981	2249	210.199	2610	232.216	762	72.8212	732	73.3557	384	41.8013	413	42.7653
gene-SAUSA300_RS07990	438	1624	339.955	1755	349.723	362	77.4829	347	77.8838	145	35.3526	181	41.9774
gene-SAUSA300_RS07995	1275	6093	438.158	6505	445.306	1390	102.206	1387	106.944	1453	121.698	1339	106.68
gene-SAUSA300_RS08000	984	3988	371.595	4094	363.14	1119	106.612	964	96.3105	878	95.2856	961	99.2063
gene-SAUSA300_RS08005	993	4035	372.567	4303	378.219	1163	109.8	1041	103.061	907	97.5407	986	100.865
gene-SAUSA300_RS08010	1422	7294	470.301	7534	462.432	2576	169.831	2365	163.502	1992	149.595	1981	141.513
gene-SAUSA300_RS08015	1680	8303	453.143	8621	447.888	3696	206.25	3104	181.637	3485	221.524	3682	222.631
gene-SAUSA300_RS08020	453	783	158.48	1062	204.62	370	76.5729	382	82.9004	542	127.77	624	139.926
gene-SAUSA300_RS08025	882	3425	356.043	3571	353.381	1085	115.327	1043	116.254	1163	140.812	1130	130.143
gene-SAUSA300_RS08030	231	0	0	0	0	0	0	1	0.425578	0	0	0	0
gene-SAUSA300_RS08035	1338	5604	384.018	5962	388.917	1943	136.141	1915	140.703	2057	164.175	2043	155.104
gene-SAUSA300_RS08040	390	1451	341.124	1498	335.25	471	113.221	524	132.086	455	124.587	516	134.399
gene-SAUSA300_RS08045	363	1012	255.613	1065	256.073	357	92.2005	363	98.3086	328	96.4928	373	104.379
gene-SAUSA300_RS08050	1356	7812	528.217	7864	506.18	2477	171.253	2289	165.95	1390	109.467	1300	97.3856
gene-SAUSA300_RS08055	465	3380	666.459	4010	752.684	1159	233.67	984	208.034	859	197.273	953	208.186
gene-SAUSA300_RS08060	537	1592	271.818	1761	286.224	1224	213.687	1183	216.572	1489	296.107	1599	302.472
gene-SAUSA300_RS08065	504	1987	361.474	2130	368.868	1096	203.869	1104	215.343	1153	244.302	1403	282.773
gene-SAUSA300_RS08070	357	392	100.676	685	167.473	381	100.053	598	164.674	546	163.325	763	217.104
gene-SAUSA300_RS08075	591	40	6.20558	79	11.667	50	7.93148	46	7.65177	72	13.0099	113	19.4224
gene-SAUSA300_RS08080	1047	48	4.20344	55	4.58498	71	6.35746	46	4.31919	164	16.7273	165	16.0084
gene-SAUSA300_RS08085	1848	389	19.3	409	19.3171	182	9.23296	217	11.5438	278	16.0646	271	14.8963
gene-SAUSA300_RS08090	1359	33	2.22641	26	1.66984	20	1.37969	27	1.95315	24	1.8859	20	1.49493
gene-SAUSA300_RS08095	2496	141	5.17946	199	6.95873	95	3.56821	74	2.9146	91	3.89336	99	4.02904
gene-SAUSA300_RS08100	384	1	0.238769	3	0.681886	3	0.732422	1	0.256012	1	0.278097	1	0.264533
gene-SAUSA300_RS08105	261	2	0.702586	2	0.668823	3	1.07759	0	0	5	2.04577	2	0.778396
gene-SAUSA300_RS08110	1056	45	3.90714	79	6.52957	42	3.7287	32	2.97905	23	2.3259	28	2.69343
gene-SAUSA300_RS08115	1092	135	11.335	134	10.7103	147	12.6202	155	13.9541	197	19.2651	168	15.6278
gene-SAUSA300_RS08120	303	146	44.1794	130	37.4474	115	35.5817	72	23.3605	63	22.2037	42	14.0805
gene-SAUSA300_RS08125	321	31	8.85455	24	6.52571	19	5.54907	19	5.81889	22	7.31889	14	4.43031
gene-SAUSA300_RS08130	285	27	8.68618	45	13.7813	21	6.9079	23	7.93368	8	2.99759	12	4.27708
gene-SAUSA300_RS08135	558	3125	513.483	4025	629.583	1068	179.436	909	160.148	526	100.665	576	104.857
gene-SAUSA300_RS08140	1062	5771	498.238	6661	547.44	2947	260.152	2600	240.68	3510	352.948	3629	347.115
gene-SAUSA300_RS08145	582	2251	354.619	2801	420.06	460	74.098	578	97.633	568	104.22	593	103.501
gene-SAUSA300_RS08150	219	10	4.18664	14	5.57963	1	0.428083	4	1.79559	0	0	3	1.39152
gene-SAUSA300_RS08155	831	2218	244.721	2492	261.739	1386	156.363	1206	142.672	1371	176.183	1386	169.423
gene-SAUSA300_RS08160	387	1735	411.054	2096	472.718	360	87.2094	307	77.9864	188	51.877	228	59.846
gene-SAUSA300_RS08165	1473	2814	175.159	2826	167.452	1929	122.773	1699	113.392	3743	271.359	3696	254.883
gene-SAUSA300_RS08170	1347	1161	79.0268	1311	84.9487	878	61.1081	806	58.8246	1665	132	1794	135.29
gene-SAUSA300_RS08175	1092	2757	231.486	2638	210.85	1699	145.862	1475	132.789	3178	310.784	3143	292.37
gene-SAUSA300_RS08180	525	145	25.3232	224	37.24	68	12.1429	79	14.7931	70	14.2386	78	15.092
gene-SAUSA300_RS08185	147	0	0	0	0	0	0	0	0	0	0	0	0
gene-SAUSA300_RS08190	498	9	1.657	2	0.350527	4	0.753013	1	0.197407	5	1.07218	9	1.83579
gene-SAUSA300_RS08195	321	0	0	0	0	0	0	0	0	0	0	0	0
gene-SAUSA300_RS08200	447	0	0	3	0.585781	0	0	0	0	1	0.238902	0	0
gene-SAUSA300_RS08205	312	1	0.29387	6	1.67849	0	0	0	0	0	0	1	0.325579
gene-SAUSA300_RS08210	1071	27	2.31145	19	1.54841	5	0.437675	25	2.29479	24	2.39304	22	2.08662
gene-SAUSA300_RS08215	975	40	3.76154	32	2.86462	48	4.61539	37	3.73069	68	7.44787	65	6.77204
gene-SAUSA300_RS08220	624	609	89.4834	898	125.607	565	84.8859	493	77.6701	530	90.7024	619	100.767
gene-SAUSA300_RS08225	330	162	45.0102	231	61.0969	89	25.2841	93	27.7052	95	30.7424	108	33.2446
gene-SAUSA300_RS08230	987	7029	652.96	6037	533.858	3978	377.85	3155	314.249	3227	349.148	3080	316.989
gene-SAUSA300_RS08235	204	2	0.898897	1	0.42785	2	0.919118	0	0	0	0	1	0.497944
gene-SAUSA300_RS08240	1464	4256	266.545	4957	295.528	2633	168.609	2852	191.514	3280	239.255	3748	260.058
gene-SAUSA300_RS08245	540	1350	229.219	1331	215.132	1041	180.729	893	162.573	2342	463.149	2537	477.241
gene-SAUSA300_RS08250	150	71	43.3987	86	50.0413	24	15	44	28.8372	42	29.901	45	30.4742
gene-SAUSA300_RS08255	2076	9517	420.322	9326	392.093	5968	269.509	5353	253.49	5175	266.202	4930	241.23
gene-SAUSA300_RS08260	600	18524	2830.7	19675	2862.1	6790	1060.94	5701	934.096	7350	1308.17	7362	1246.39
gene-SAUSA300_RS08265	411	48	10.708	54	11.4676	27	6.15876	29	6.93662	7	1.8188	15	3.70732
gene-SAUSA300_RS08270	864	338	35.8685	360	36.3672	228	24.7396	178	20.2534	77	9.5171	102	11.9922
gene-SAUSA300_RS08275	786	331	38.6114	501	55.6335	300	35.7825	287	35.8964	174	23.6404	137	17.7055
gene-SAUSA300_RS08280	891	3631	373.644	3569	349.615	951	100.063	802	88.4888	763	91.4481	778	88.6978
gene-SAUSA300_RS08285	1347	3863	262.946	3825	247.848	1166	81.1526	994	72.5455	834	66.119	706	53.2412
gene-SAUSA300_RS08290	1101	1391	115.838	1340	106.228	394	33.5491	398	35.5375	438	42.4829	433	39.9495
gene-SAUSA300_RS08295	678	517	69.9151	712	91.6583	121	16.7312	124	17.9797	90	14.1756	155	23.2227
gene-SAUSA300_RS08300	1107	4565	378.097	4996	393.909	1779	150.661	1677	148.928	1823	175.86	1891	173.522
gene-SAUSA300_RS08305	1800	8699	443.105	9390	455.318	4592	239.167	4554	248.721	3262	193.526	3767	212.586
gene-SAUSA300_RS08310	819	1719	192.443	1713	182.555	1373	157.166	1405	168.649	1160	151.252	1002	124.278
gene-SAUSA300_RS08315	624	394	57.8924	450	62.9433	257	38.6118	258	40.6468	288	49.2874	271	44.116
gene-SAUSA300_RS08320	1392	18332	1207.48	20554	1288.78	4158	280.038	4008	283.061	1568	120.291	1547	112.892
gene-SAUSA300_RS08325	747	548	67.262	621	72.5592	376	47.1888	338	44.4823	195	27.8767	180	24.4773
gene-SAUSA300_RS08330	900	2125	216.484	2137	207.245	1613	168.021	1515	165.486	661	78.4308	640	72.2351
gene-SAUSA300_RS08335	405	269	60.8986	244	52.5843	191	44.213	184	44.6637	80	21.0942	82	20.5669
gene-SAUSA300_RS08340	345	496	131.817	577	145.975	291	79.0762	387	110.277	167	51.6922	202	59.4762
gene-SAUSA300_RS08345	468	785	153.792	773	144.163	748	149.84	684	143.682	483	110.212	475	103.1
gene-SAUSA300_RS08350	948	2787	269.549	2639	242.97	2808	277.69	2399	248.779	2330	262.467	2388	255.88
gene-SAUSA300_RS08355	699	6238	818.235	7182	896.788	2536	340.129	2207	310.396	4207	642.722	4968	721.964
gene-SAUSA300_RS08360	990	6953	643.942	7231	637.506	3065	290.246	2585	256.695	5008	540.203	5359	549.869
gene-SAUSA300_RS08365	684	9885	1325.04	10547	1345.84	2953	404.743	2879	413.787	5743	896.624	6498	965.016
gene-SAUSA300_RS08370	177	863	447.041	1009	497.553	381	201.801	300	166.625	426	257.018	390	223.822
gene-SAUSA300_RS08375	1347	7192	489.544	7233	468.676	1531	106.556	1399	102.104	1010	80.0721	1023	77.147
gene-SAUSA300_RS08380	753	1977	240.725	1718	199.136	396	49.3028	335	43.7362	250	35.4546	248	33.4555
gene-SAUSA300_RS08385	939	2761	269.594	3043	282.851	369	36.8411	246	25.755	250	28.4317	309	33.4275
gene-SAUSA300_RS08390	1140	10134	815.053	9022	690.748	901	74.0955	784	67.6087	714	66.8838	638	56.8495
gene-SAUSA300_RS08395	1833	38034	1902.48	39214	1867.24	3041	155.534	2660	142.663	3149	183.459	3288	182.213
gene-SAUSA300_RS08400	627	10946	1600.66	12088	1682.71	671	100.329	681	106.775	509	86.6918	566	91.698
gene-SAUSA300_RS08405	978	9407	881.906	9861	880.042	502	48.1212	545	54.7834	450	49.1362	494	51.3097
gene-SAUSA300_RS08410	1125	759	61.8585	829	64.3167	225	18.75	197	17.2149	118	11.201	152	13.7247
gene-SAUSA300_RS08420	1824	5735	288.283	6114	292.565	3248	166.941	3038	163.74	1934	113.229	2110	117.508
gene-SAUSA300_RS08425	252	9387	3415.36	10604	3672.74	3150	1171.88	3133	1222.23	3298	1397.58	3513	1416.08
gene-SAUSA300_RS08430	975	538	50.5927	830	74.301	294	28.2693	321	32.3662	239	26.1771	271	28.2342
gene-SAUSA300_RS08435	2148	209	8.92117	220	8.93943	171	7.46334	167	7.64317	199	9.89342	197	9.31629
gene-SAUSA300_RS08440	462	740	146.859	797	150.57	246	49.9189	224	47.6648	225	52.0078	252	55.4076
gene-SAUSA300_RS08445	687	222	29.6283	260	33.0322	72	9.82534	77	11.0186	32	4.97417	31	4.5837
gene-SAUSA300_RS08450	717	2203	281.712	2443	297.39	609	79.6287	553	75.8224	326	48.5541	354	50.1528
gene-SAUSA300_RS08455	354	186	48.1748	187	46.1062	57	15.0954	67	18.6064	61	18.4015	54	15.4954
gene-SAUSA300_RS08460	585	1820	285.25	1820	271.542	422	67.6283	442	74.2776	442	80.6852	488	84.7374
gene-SAUSA300_RS08465	570	2615	420.636	2441	373.779	662	108.882	566	97.6187	493	92.3634	552	98.3728
gene-SAUSA300_RS08470	291	9	2.83569	3	0.899808	2	0.64433	1	0.33783	0	0	0	0
gene-SAUSA300_RS08475	807	1432	162.697	1349	145.902	430	49.9536	305	37.1551	330	43.6685	306	38.5176
gene-SAUSA300_RS08480	1101	1918	159.724	2086	165.367	530	45.1295	510	45.5381	351	34.0445	331	30.5388
gene-SAUSA300_RS08485	528	1896	329.241	1975	326.479	482	85.5825	400	74.4762	311	62.9005	333	64.0651
gene-SAUSA300_RS08490	687	1101	146.94	1442	183.202	340	46.3974	252	36.0608	167	25.959	229	33.8602
gene-SAUSA300_RS08500	270	22	7.47083	26	8.40487	15	5.20834	19	6.91801	10	3.95516	13	4.89092
gene-SAUSA300_RS08505	753	58	7.06225	99	11.4752	25	3.11255	26	3.39445	25	3.54546	26	3.50743
gene-SAUSA300_RS08510	1221	441	33.1156	569	40.6741	145	11.1333	140	11.2721	138	12.0695	155	12.8952
gene-SAUSA300_RS08515	1230	234	17.443	314	22.2816	1999	152.363	1793	143.307	5399	468.744	5813	480.072
gene-SAUSA300_RS08520	753	127	15.4639	139	16.1117	1133	141.061	1046	136.562	3228	457.79	3146	424.399
gene-SAUSA300_RS08525	1362	226	15.2139	227	14.5469	1670	114.951	1623	117.147	5266	412.887	5515	411.32
gene-SAUSA300_RS08530	450	153	31.1737	97	18.814	555	115.625	563	122.995	1925	456.821	1843	416.029
gene-SAUSA300_RS08535	1011	102	9.25037	84	7.25186	622	57.6781	512	49.7864	1910	201.748	2126	213.611
gene-SAUSA300_RS08540	735	109	13.5972	108	12.825	666	84.949	594	79.4494	2299	334.025	2266	313.172
gene-SAUSA300_RS08545	477	307	59.0106	300	54.8939	81	15.9198	68	14.0146	81	18.134	95	20.2309
gene-SAUSA300_RS08550	624	1093	160.6	1226	171.485	218	32.7524	187	29.4611	187	32.0026	259	42.1625
gene-SAUSA300_RS08555	1269	3026	218.634	3132	215.418	700	51.714	577	44.6998	630	53.016	590	47.2282
gene-SAUSA300_RS08560	924	1007	99.9234	1016	95.9717	229	23.2346	224	23.8324	181	20.9187	217	23.8561
gene-SAUSA300_RS08565	639	662	94.9876	766	104.628	166	24.3545	83	12.7694	135	22.5611	91	14.4661
gene-SAUSA300_RS08570	309	606	179.814	824	232.75	459	139.26	374	118.988	402	138.93	472	155.165
gene-SAUSA300_RS08575	429	1924	411.204	2092	425.624	1027	224.432	855	195.93	1085	270.085	1197	283.431
gene-SAUSA300_RS08580	261	186	65.3405	202	67.5511	119	42.7443	93	35.0295	157	64.2372	166	64.6068
gene-SAUSA300_RS08585	2631	5887	205.155	6219	206.31	1291	46.002	1134	42.3725	1856	75.3329	2048	79.0715
gene-SAUSA300_RS08590	2478	5272	195.067	5438	191.54	2338	88.4535	2072	82.2016	2272	97.9117	2406	98.6291
gene-SAUSA300_RS08595	669	1009	138.285	1081	141.033	359	50.3083	341	50.1095	626	99.9254	555	84.2709
gene-SAUSA300_RS08600	1119	3638	298.087	4021	313.636	1514	126.843	1506	132.308	1323	126.258	1345	122.096
gene-SAUSA300_RS08605	1143	4154	333.219	4038	308.348	1870	153.379	1553	133.572	1257	117.44	1224	108.779
gene-SAUSA300_RS08610	1014	1500	135.632	1756	151.15	821	75.9061	718	69.611	515	54.2372	488	48.8869
gene-SAUSA300_RS08615	147	20	12.4745	27	16.0313	7	4.46429	6	4.0126	23	16.7085	20	13.8205
gene-SAUSA300_RS08620	183	9897	4958.64	11206	5344.67	3144	1610.66	3864	2075.76	4696	2740.34	5467	3034.65
gene-SAUSA300_RS08625	423	3120	676.276	3349	691.029	747	165.559	693	161.059	532	134.307	472	113.348
gene-SAUSA300_RS08630	1275	2996	215.448	3077	210.639	2431	178.75	2151	165.852	2576	215.756	2673	212.961
gene-SAUSA300_RS08635	774	2021	239.406	2300	259.363	1141	138.203	904	114.82	704	97.1313	770	101.056
gene-SAUSA300_RS08640	129	0	0	0	0	0	0	0	0	4	3.3113	0	0
gene-SAUSA300_RS08645	1767	6564	340.598	6628	327.391	964	51.1461	932	51.8527	1197	72.3411	1232	70.8248
gene-SAUSA300_RS08650	1263	4016	291.541	4120	284.718	548	40.677	499	38.8409	494	41.7687	496	39.8923
gene-SAUSA300_RS08655	876	2395	250.675	2704	269.416	391	41.8451	413	46.3487	920	112.153	1069	123.961
gene-SAUSA300_RS08660	453	1153	233.368	1207	232.558	226	46.7716	191	41.4502	249	58.6987	335	75.1203
gene-SAUSA300_RS08665	2190	12484	522.66	12219	486.982	3349	143.365	2663	119.541	3082	150.285	3117	144.578
gene-SAUSA300_RS08670	519	908	160.409	781	131.342	283	51.12	246	46.5971	219	45.0614	151	29.5543
gene-SAUSA300_RS08675	2274	3816	153.861	4270	163.892	2009	82.8249	1776	76.7793	1539	72.273	1555	69.4626
gene-SAUSA300_RS08680	2280	14481	582.336	15753	603.045	6110	251.234	5271	227.274	3278	153.533	3352	149.341
gene-SAUSA300_RS08685	261	112	39.3448	120	40.1294	20	7.18391	15	5.64992	25	10.2289	23	8.95155
gene-SAUSA300_RS08690	1140	9786	787.064	10128	775.426	1373	112.911	1225	105.639	1169	109.506	1317	117.352
gene-SAUSA300_RS08695	1026	2236	199.818	2105	179.071	775	70.8151	687	65.8265	905	94.1952	927	91.779
gene-SAUSA300_RS08700	1005	3137	286.193	2827	245.517	1242	115.858	1161	113.568	1648	175.113	1763	178.196
gene-SAUSA300_RS08705	603	1350	205.27	1142	165.299	508	78.9802	498	81.1902	559	98.997	589	99.2222
gene-SAUSA300_RS08710	456	61	12.2652	83	15.8867	52	10.6908	41	8.83915	27	6.32305	53	11.8065
gene-SAUSA300_RS08715	1293	5171	366.679	4880	329.415	2663	193.083	2184	166.053	2078	171.623	2196	172.522
gene-SAUSA300_RS08720	285	944	303.695	1199	367.194	386	126.974	273	94.1693	393	147.257	427	152.193
gene-SAUSA300_RS08725	321	1512	431.874	1490	405.138	457	133.47	413	126.484	436	145.047	491	155.377
gene-SAUSA300_RS08730	309	1492	442.711	1548	437.254	423	128.337	356	113.262	362	125.106	410	134.783
gene-SAUSA300_RS08735	531	116	20.0297	142	23.3408	66	11.6526	48	8.88665	32	6.43551	70	13.391
gene-SAUSA300_RS08740	843	1701	185.006	1998	206.866	837	93.0828	706	82.332	782	99.0619	819	98.6887
gene-SAUSA300_RS08745	120	9	6.87656	10	7.27345	1	0.781251	2	1.63848	2	1.77982	5	4.23253
gene-SAUSA300_RS08750	474	567	109.677	637	117.296	236	46.6773	247	51.2283	367	82.6828	387	82.9361
gene-SAUSA300_RS08755	285	49	15.7638	71	21.7438	25	8.22369	19	6.55391	34	12.7398	24	8.55416
gene-SAUSA300_RS08760	657	18	2.51198	2	0.265697	54	7.70549	54	8.08016	44	7.15179	54	8.34909
gene-SAUSA300_RS08765	708	20	2.59004	25	3.08197	77	10.196	74	10.2752	348	52.4896	317	45.4817
gene-SAUSA300_RS08775	1272	2961	213.433	3566	244.69	861	63.4582	718	55.4918	788	66.1556	842	67.2413
gene-SAUSA300_RS08780	2631	10013	348.942	10253	340.135	3223	114.845	2695	100.7	2267	92.0149	2491	96.1754
gene-SAUSA300_RS08785	561	1534	250.71	1694	263.555	326	54.4787	333	58.3543	374	71.1929	406	73.5147
gene-SAUSA300_RS08790	1074	857	73.1621	1035	84.1119	895	78.1251	830	75.9741	2487	247.286	2693	254.708
gene-SAUSA300_RS08795	102	0	0	0	0	0	0	0	0	0	0	3	2.98767
gene-SAUSA300_RS08800	1287	9622	685.483	9052	613.886	4038	294.144	3544	270.712	2445	202.875	2514	198.426
gene-SAUSA300_RS08805	975	2600	244.5	2542	227.558	1251	120.289	1095	110.408	680	74.4787	665	69.2832
gene-SAUSA300_RS08810	669	1877	257.246	1609	209.919	677	94.8712	620	91.1081	265	42.3007	237	35.986
gene-SAUSA300_RS08815	927	2966	293.36	3378	318.054	2296	232.201	1931	204.783	1116	128.562	1119	122.62
gene-SAUSA300_RS08820	816	610	68.5409	616	65.8889	554	63.6489	478	57.5876	246	32.1938	278	34.6071
gene-SAUSA300_RS08825	1347	23983	1632.47	24371	1579.16	34867	2426.71	32528	2374	25349	2009.65	26782	2019.7
gene-SAUSA300_RS08830	591	910	141.177	1121	165.554	372	59.0102	356	59.2181	258	46.6187	293	50.3606
gene-SAUSA300_RS08835	1263	12097	878.181	14348	991.538	2758	204.721	2390	186.031	1492	126.152	1666	133.993
gene-SAUSA300_RS08840	1302	34330	2417.53	35323	2367.93	8892	640.265	7674	579.432	4678	383.687	4530	353.426
gene-SAUSA300_RS08845	111	0	0	0	0	0	0	0	0	0	0	0	0
gene-SAUSA300_RS08850	930	2581	254.457	3113	292.158	606	61.0888	448	47.3573	324	37.204	343	37.4647
gene-SAUSA300_RS08855	609	2907	437.661	2514	360.304	428	65.8868	383	61.8263	265	46.4682	262	43.7014
gene-SAUSA300_RS08865	357	520	133.55	595	145.469	362	95.0631	307	84.5399	246	73.5859	283	80.5247
gene-SAUSA300_RS08870	201	5692	2596.44	4546	1974.03	1809	843.751	1672	817.771	1257	667.831	1155	583.71
gene-SAUSA300_RS08875	528	22541	3914.26	19441	3213.71	12577	2233.13	9912	1845.52	7087	1433.36	6121	1177.6
gene-SAUSA300_RS08880	1494	3181	195.219	3487	203.715	521	32.6933	380	25.0049	315	22.5158	274	18.6299
gene-SAUSA300_RS08885	1938	12231	578.653	13142	591.874	2857	138.206	2477	125.65	3037	167.347	3214	168.462
gene-SAUSA300_RS08890	123	9116	6795.31	9385	6659.64	1869	1424.54	1749	1397.9	1819	1579.27	1855	1531.97
gene-SAUSA300_RS08895	921	2573	256.147	2321	219.957	1452	147.801	1195	127.556	1213	140.646	1365	150.551
gene-SAUSA300_RS08900	1401	2509	164.2	2348	146.279	1752	117.238	1485	104.203	1440	109.762	1395	101.146
gene-SAUSA300_RS08905	471	3955	769.902	3621	671.01	2574	512.341	2146	447.92	2363	535.76	2240	483.101
gene-SAUSA300_RS08910	1026	539	48.1672	604	51.382	4834	441.704	4109	393.714	7317	761.576	7441	736.707
gene-SAUSA300_RS08915	624	3076	451.972	2900	405.634	1064	159.856	859	135.332	969	165.831	853	138.859
gene-SAUSA300_RS08920	873	1150	120.78	1147	114.675	381	40.915	345	38.8505	296	36.208	336	39.0963
gene-SAUSA300_RS08925	2631	5815	202.646	6482	215.035	2099	74.7934	1808	67.5568	1402	56.9056	1514	58.4542
gene-SAUSA300_RS08930	1488	361	22.2441	338	19.826	171	10.7737	160	10.5708	235	16.8652	224	15.2917
gene-SAUSA300_RS08935	1662	2463	135.876	2520	132.34	3569	201.32	3239	191.589	5139	330.199	5499	336.096
gene-SAUSA300_RS08940	705	1115	145.009	1090	134.946	1232	163.83	1082	150.879	3655	553.638	3806	548.391
gene-SAUSA300_RS08950	1269	2503	180.846	2452	168.648	4642	342.938	4020	311.427	22657	1906.64	23304	1865.43
gene-SAUSA300_RS08955	1122	1338	109.339	1381	107.429	1870	156.25	1629	142.731	10020	953.68	10679	966.827
gene-SAUSA300_RS08960	1362	27342	1840.62	27321	1750.82	12195	839.414	10368	748.358	11828	927.389	11660	869.626
gene-SAUSA300_RS08975	1758	21671	1130.24	23577	1170.55	4823	257.199	4376	244.709	3214	195.234	3466	200.272
gene-SAUSA300_RS08980	969	24782	2344.89	24710	2225.72	2537	245.453	2105	213.56	1931	212.807	1994	209.032
gene-SAUSA300_RS08985	945	4438	430.591	4339	400.755	597	59.2262	581	60.4416	912	103.06	1014	108.998
gene-SAUSA300_RS08990	858	1732	185.085	1922	195.518	407	44.4712	363	41.5921	493	61.3603	636	75.2975
gene-SAUSA300_RS08995	1230	4491	334.771	5116	363.034	1058	80.6403	1014	81.0447	1391	120.767	1406	116.116
gene-SAUSA300_RS09000	3198	5245	150.375	5517	150.573	3491	102.339	3185	97.909	2971	99.2092	2969	94.3067
gene-SAUSA300_RS09005	942	1993	193.984	2108	195.317	1460	145.303	1221	127.426	919	104.182	860	92.7382
gene-SAUSA300_RS09010	1299	3649	257.558	3333	223.948	2822	203.666	2327	176.108	1392	114.435	1308	102.284
gene-SAUSA300_RS09015	414	5524	1223.39	6137	1293.83	3669	830.843	3023	717.843	6389	1648.01	6433	1578.43
gene-SAUSA300_RS09020	690	2667	354.392	2688	340.018	2819	383.017	2435	346.93	2814	435.515	3122	459.616
gene-SAUSA300_RS09025	1056	2996	260.128	2990	247.132	1179	104.67	1107	103.056	1917	193.859	1925	185.173
gene-SAUSA300_RS09030	99	0	0	9	7.93467	8	7.57576	2	1.98603	7	7.55076	8	8.20854
gene-SAUSA300_RS09035	1119	962	78.8233	965	75.2694	6948	582.105	6274	551.196	9057	864.335	9674	878.187
gene-SAUSA300_RS09040	501	4558	834.154	5266	917.412	8563	1602.36	7306	1433.62	6617	1410.43	6911	1401.25
gene-SAUSA300_RS09045	1203	12438	947.971	13748	997.46	6652	518.392	5692	465.148	1712	151.973	1833	154.777
gene-SAUSA300_RS09050	948	1874	181.247	2049	188.649	1398	138.252	1203	124.752	832	93.7222	885	94.83
gene-SAUSA300_RS09055	495	6925	1282.7	8287	1461.21	2581	488.826	2326	461.951	1768	381.421	1830	375.541
gene-SAUSA300_RS09060	771	969	115.234	861	97.4698	241	29.3045	204	26.0116	229	31.7182	201	26.4821
gene-SAUSA300_RS09065	1224	2271	170.116	2161	154.097	525	40.2114	433	34.7775	205	17.8855	218	18.092
gene-SAUSA300_RS09070	1149	676	53.9432	700	53.174	227	18.5216	199	17.0265	74	6.87764	71	6.27696
gene-SAUSA300_RS09075	141	0	0	3	1.85705	1	0.664894	1	0.697224	0	0	0	0
gene-SAUSA300_RS09080	1695	14564	787.809	16421	845.573	9066	501.438	7807	452.8	6241	393.199	5976	358.139
gene-SAUSA300_RS09085	465	3140	619.137	3197	600.083	301	60.6855	349	73.7843	377	86.5797	300	65.5359
gene-SAUSA300_RS09090	603	13167	2002.07	16721	2420.28	5326	828.048	4835	788.262	3143	556.615	3382	569.728
gene-SAUSA300_RS09100	744	378	46.5831	416	48.8025	118	14.869	151	19.9524	212	30.4292	183	24.9856
gene-SAUSA300_RS09105	447	1051	215.578	1313	256.377	890	186.661	728	160.109	555	132.591	595	135.214
gene-SAUSA300_RS09110	1161	516	40.75	609	45.7832	226	18.2494	203	17.1892	561	51.601	472	41.2972
gene-SAUSA300_RS09115	1605	808	46.1579	836	45.4624	345	20.1519	291	17.8242	909	60.4807	871	55.1257
gene-SAUSA300_RS09120	96	0	0	0	0	0	0	0	0	0	0	0	0
gene-SAUSA300_RS09125	1131	1023	82.9322	1144	88.2846	496	41.1141	438	38.0718	557	52.5921	634	56.9426
gene-SAUSA300_RS09130	1467	3382	211.375	3900	232.036	2092	133.691	1914	128.264	1169	85.0966	1304	90.2939
gene-SAUSA300_RS09135	618	3569	529.502	4156	586.96	2241	339.958	2296	365.237	1212	209.431	1284	211.051
gene-SAUSA300_RS09140	1275	6227	447.794	7142	488.912	1847	135.809	1485	114.501	1820	152.436	1874	149.304
gene-SAUSA300_RS09145	1263	5047	366.387	5214	360.321	1185	87.9603	993	77.2925	652	55.128	674	54.2085
gene-SAUSA300_RS09150	906	848	85.8178	849	81.7901	677	70.0539	625	67.8178	502	59.1702	508	56.9569
gene-SAUSA300_RS09155	93	0	0	0	0	0	0	0	0	0	0	0	0
gene-SAUSA300_RS09160	2688	12498	426.306	12340	400.689	8735	304.653	7683	280.991	6393	253.982	6487	245.146
gene-SAUSA300_RS09165	1668	9027	496.201	8912	466.338	11147	626.518	9880	582.308	13643	873.457	14064	856.493
gene-SAUSA300_RS09170	1707	271	14.5561	237	12.1181	2772	152.241	2231	128.487	5933	371.166	5771	343.422
gene-SAUSA300_RS09175	633	65	9.41498	68	9.3762	514	76.1257	465	72.2172	480	80.9777	507	81.3608
gene-SAUSA300_RS09180	1170	124	9.7173	120	8.95193	1131	90.6251	1086	91.2506	1289	117.651	1236	107.311
gene-SAUSA300_RS09185	990	11733	1086.64	11514	1015.11	8091	766.194	7279	722.817	5855	631.567	5982	613.793
gene-SAUSA300_RS09190	114	2	1.60855	0	0	0	0	1	0.862356	0	0	3	2.67317
gene-SAUSA300_RS09195	1092	7653	642.568	9033	721.989	3495	300.052	3085	277.731	3674	359.289	3866	359.625
gene-SAUSA300_RS09200	105	6	5.23928	7	5.81876	0	0	3	2.80882	2	2.03408	0	0
gene-SAUSA300_RS09205	1200	15166	1158.78	15610	1135.38	8974	701.094	8712	713.721	7593	675.709	7717	653.248
gene-SAUSA300_RS09210	492	5038	938.865	6189	1097.94	4295	818.408	3356	670.577	3582	777.478	3547	732.33
gene-SAUSA300_RS09215	1314	7213	503.304	8266	549.062	3385	241.51	3290	246.146	2679	217.723	2950	228.054
gene-SAUSA300_RS09220	3825	21789	522.295	20811	474.879	7228	177.157	6410	164.747	7035	196.409	7158	190.095
gene-SAUSA300_RS09225	597	829	127.318	878	128.364	360	56.5327	368	60.5989	325	58.1349	316	53.768
gene-SAUSA300_RS09230	858	1833	195.878	2032	206.708	793	86.6478	657	75.2783	674	83.8881	646	76.4815
gene-SAUSA300_RS09235	312	319	93.7445	454	127.006	175	52.5842	142	44.743	179	61.2669	209	68.046
gene-SAUSA300_RS09240	1077	6890	586.561	6443	522.148	3699	321.988	3342	305.058	3120	309.362	2971	280.219
gene-SAUSA300_RS09245	312	500	146.935	862	241.143	341	102.464	463	145.887	360	123.218	547	178.092
gene-SAUSA300_RS09250	843	1187	129.102	1202	124.451	758	84.2972	677	78.9501	716	90.7012	686	82.6623
gene-SAUSA300_RS09255	645	2850	405.131	2956	400.006	1413	205.378	1300	198.141	1307	216.393	1309	206.154
gene-SAUSA300_RS09260	792	6274	726.322	6396	704.863	4366	516.809	3624	449.836	3352	451.967	3325	426.459
gene-SAUSA300_RS09265	849	4925	531.874	5634	579.203	2715	299.801	2198	254.514	3298	414.83	3618	432.884
gene-SAUSA300_RS09270	1410	5681	369.416	5817	360.082	2948	196.011	2479	172.842	4718	357.328	4725	340.403
gene-SAUSA300_RS09275	423	5245	1136.88	5541	1143.32	3069	680.187	2883	670.033	3359	848.003	3329	799.437
gene-SAUSA300_RS09280	696	2654	349.624	3363	421.734	479	64.5205	478	67.5166	304	46.6436	419	61.1527
gene-SAUSA300_RS09285	1662	2256	124.457	2689	141.215	635	35.8191	542	32.0597	380	24.4163	406	24.8145
gene-SAUSA300_RS09290	1269	1487	107.438	1555	106.952	1093	80.7477	915	70.8845	940	79.1032	1007	80.6081
gene-SAUSA300_RS09295	6561	644	8.99965	628	8.35432	412	5.88706	438	6.5629	423	6.88491	441	6.82778
gene-SAUSA300_RS09300	312	810	238.035	811	226.876	155	46.5746	154	48.5241	178	60.9247	175	56.9763
gene-SAUSA300_RS09305	2415	9274	352.095	9438	341.102	1600	62.1119	1404	57.1533	1452	64.2062	1509	63.4721
gene-SAUSA300_RS09310	1182	1344	104.254	1479	109.212	475	37.6745	432	35.9301	270	24.3935	302	25.9538
gene-SAUSA300_RS09315	954	1377	132.341	1559	142.633	276	27.1227	198	20.4037	206	23.0593	190	20.2309
gene-SAUSA300_RS09320	564	993	161.428	1096	169.611	196	32.5798	138	24.0542	123	23.2892	153	27.5565
gene-SAUSA300_RS09325	402	1555	354.662	2467	535.63	1900	443.097	1915	468.311	3528	937.195	4487	1133.81
gene-SAUSA300_RS09340	828	2453	271.63	3026	318.977	1111	125.793	1000	118.73	1370	176.692	1510	185.25
gene-SAUSA300_RS09345	120	0	0	0	0	0	0	1	0.819238	0	0	0	0
gene-SAUSA300_RS09350	1002	946	86.5632	1014	88.3266	6288	588.324	5707	559.927	5422	577.856	5723	580.186
gene-SAUSA300_RS09355	465	183	36.0834	203	38.1035	243	48.992	182	38.4778	104	23.8841	105	22.9376
gene-SAUSA300_RS09360	1182	1360	105.495	1230	90.8258	804	63.7691	715	59.4676	249	22.4962	304	26.1256
gene-SAUSA300_RS09365	633	461	66.774	445	61.3589	276	40.8768	222	34.4779	67	11.3031	67	10.7518
gene-SAUSA300_RS09370	1032	989	87.8671	911	77.0478	602	54.6875	545	51.9169	194	20.0747	213	20.9658
gene-SAUSA300_RS09375	1503	547	33.3686	596	34.6106	427	26.6343	378	24.7243	556	39.5042	588	39.7401
gene-SAUSA300_RS09380	315	19	5.53035	10	2.77084	18	5.35715	14	4.36927	24	8.13633	11	3.54726
gene-SAUSA300_RS09385	1293	195	13.8276	228	15.3907	237	17.1839	200	15.2063	208	17.1788	271	21.2903
gene-SAUSA300_RS09390	396	34	7.87215	53	11.6816	34	8.04925	49	12.1645	22	5.93274	54	13.8519
gene-SAUSA300_RS09395	855	4509	483.531	5030	513.48	1819	199.452	1739	199.952	1630	203.587	1851	219.913
gene-SAUSA300_RS09400	225	346	140.995	385	149.348	189	78.7501	177	77.3361	131	62.1751	149	67.269
gene-SAUSA300_RS09405	471	164	31.9251	243	45.0305	115	22.8901	129	26.9253	261	59.1762	339	73.1122
gene-SAUSA300_RS09410	444	33	6.81461	86	16.9058	26	5.48987	50	11.0708	73	17.5577	104	23.7937
gene-SAUSA300_RS09415	444	336	69.3851	523	102.811	59	12.4578	55	12.1779	51	12.2663	96	21.9634
gene-SAUSA300_RS09420	636	105	15.1371	116	15.9192	86	12.6769	97	14.9936	105	17.6303	121	19.3259
gene-SAUSA300_RS09425	714	13833	1776.35	13534	1654.43	3102	407.301	2796	384.973	2012	300.924	1735	246.838
gene-SAUSA300_RS09430	303	119	36.0093	128	36.8713	14	4.33169	27	8.76017	15	5.2866	7	2.34675
gene-SAUSA300_RS09435	366	93	23.2976	81	19.3164	25	6.40369	14	3.76044	37	10.7956	39	10.8242
gene-SAUSA300_RS09440	354	5	1.29502	34	8.38295	6	1.58898	6	1.66625	1	0.301665	4	1.1478
gene-SAUSA300_RS09455	834	1304	143.358	1422	148.818	720	80.9353	697	82.1596	943	120.746	961	117.049
gene-SAUSA300_RS09460	909	4897	493.942	6962	668.485	2453	252.991	2539	274.594	1275	149.787	1490	166.507
gene-SAUSA300_RS09465	1194	7593	583.068	7532	550.589	766	60.1445	632	52.0361	683	61.0863	657	55.8949
gene-SAUSA300_RS09470	1593	530	30.5049	541	29.6417	11725	690.031	9947	613.858	25567	1713.92	26495	1689.5
gene-SAUSA300_RS09475	402	4	0.912313	2	0.434236	2	0.466418	7	1.71184	3	0.796935	3	0.758065
gene-SAUSA300_RS09480	747	453	55.6016	439	51.2939	211	26.4809	187	24.6101	304	43.4591	257	34.9481
gene-SAUSA300_RS09485	474	65	12.5732	58	10.68	28	5.53798	30	6.22206	90	20.2764	108	23.145
gene-SAUSA300_RS09490	258	730	259.426	842	284.848	296	107.558	232	88.4015	158	65.3981	178	70.0828
gene-SAUSA300_RS09495	1002	597	54.6282	626	54.5291	393	36.7702	319	31.2979	470	50.0908	538	54.5413
gene-SAUSA300_RS09500	1479	1121	69.494	1080	63.7349	657	41.6456	552	36.6912	910	65.7054	1016	69.7809
gene-SAUSA300_RS09505	456	72	14.477	110	21.0547	154	31.6612	174	37.5125	70	16.3931	96	21.3854
gene-SAUSA300_RS09510	651	8597	1210.81	7678	1029.41	26618	3833.24	23601	3564.03	50980	8362.7	47632	7432.4
gene-SAUSA300_RS09515	996	2949	271.472	3268	286.381	11542	1086.41	9987	985.751	20740	2223.7	22059	2249.77
gene-SAUSA300_RS09520	471	166	32.3145	146	27.0554	294	58.5192	242	50.511	389	88.1975	416	89.7188
gene-SAUSA300_RS09525	345	13	3.45489	25	6.32474	42	11.4131	37	10.5432	42	13.0004	47	13.8385
gene-SAUSA300_RS09530	552	99	16.4439	158	24.9827	245	41.6101	179	31.8791	285	55.1358	271	49.8702
gene-SAUSA300_RS09535	642	216	30.8481	240	32.6285	156	22.7804	215	32.9227	193	32.1033	322	50.9485
gene-SAUSA300_RS09540	186	0	0	0	0	0	0	0	0	0	0	0	0
gene-SAUSA300_RS09545	177	0	0	0	0	0	0	0	0	0	0	0	0
gene-SAUSA300_RS09550	384	684	163.318	681	154.788	460	112.305	495	126.726	534	148.504	509	134.647
gene-SAUSA300_RS09560	144	603	383.941	603	365.491	273	177.735	257	175.454	212	157.218	238	167.89
gene-SAUSA300_RS09565	102	0	0	0	0	0	0	0	0	0	0	0	0
gene-SAUSA300_RS09570	360	236	60.1062	387	93.8274	39	10.1563	98	26.7618	72	21.3579	71	20.034
gene-SAUSA300_RS09575	4113	1635	36.4476	2232	47.3649	396	9.02627	439	10.4929	528	13.7089	571	14.1022
gene-SAUSA300_RS09580	1200	1496	114.304	1583	115.139	556	43.4375	509	41.6992	498	44.3176	611	51.7215
gene-SAUSA300_RS09585	1740	485	25.5566	476	23.877	225	12.1229	216	12.2038	202	12.3974	207	12.0846
gene-SAUSA300_RS09590	135	0	0	0	0	0	0	0	0	0	0	0	0
gene-SAUSA300_RS09595	720	32	4.075	42	5.09141	341	44.4011	351	47.9255	929	137.788	888	125.283
gene-SAUSA300_RS09600	717	29	3.70842	39	4.74752	538	70.3452	481	65.9504	1500	223.409	1586	224.696
gene-SAUSA300_RS09605	720	12	1.52812	17	2.06081	228	29.6875	197	26.8983	666	98.7801	676	95.3729
gene-SAUSA300_RS09610	720	40	5.09375	15	1.81836	438	57.0313	363	49.5639	1218	180.652	1318	185.949
gene-SAUSA300_RS09615	723	23	2.91675	32	3.86307	579	75.0779	561	76.281	1595	235.586	1734	243.625
gene-SAUSA300_RS09620	708	13	1.68353	20	2.46557	560	74.1526	491	68.1773	2022	304.983	2091	300.007
gene-SAUSA300_RS09630	567	36	5.82143	34	5.2338	256	42.3281	237	41.092	8098	1525.18	8332	1492.72
gene-SAUSA300_RS09640	762	97	11.6715	93	10.6524	131	16.1171	170	21.9324	142	19.9004	180	23.9954
gene-SAUSA300_RS09645	693	260	34.3993	247	31.1089	472	63.8529	334	47.3811	605	93.2287	764	111.988
gene-SAUSA300_RS09650	1374	122	8.1411	137	8.70273	160	10.917	147	10.5177	186	14.4562	176	13.0118
gene-SAUSA300_RS09655	519	16	2.82659	15	2.52258	10	1.80636	17	3.22013	22	4.52671	28	5.48027
gene-SAUSA300_RS09660	1245	77	5.67063	52	3.64549	48	3.61446	63	4.97465	95	8.14858	90	7.34318
gene-SAUSA300_RS09665	2994	168	5.14479	253	7.37548	238	7.45241	285	9.35803	296	10.5577	387	13.1302
gene-SAUSA300_RS09670	144	3	1.91016	6	3.63672	2	1.30208	4	2.73079	6	4.44955	6	4.23253
gene-SAUSA300_RS09675	144	11	7.0039	9	5.45508	5	3.25521	17	11.6059	24	17.7982	21	14.8138
gene-SAUSA300_RS09680	984	67	6.24295	54	4.78983	102	9.718	85	8.49211	111	12.0464	117	12.0782
gene-SAUSA300_RS09685	936	32	3.13461	26	2.42448	36	3.60577	28	2.94086	51	5.81865	45	4.88368
gene-SAUSA300_RS09690	540	60	10.1875	68	10.991	44	7.6389	75	13.654	98	19.3803	121	22.7616
gene-SAUSA300_RS09740	555	2706	447.038	2681	421.624	673	113.683	569	100.788	459	88.3176	392	71.7471
gene-SAUSA300_RS09750	1401	3051	199.671	3376	210.322	1677	112.219	1497	105.045	729	55.567	809	58.6572
gene-SAUSA300_RS09755	924	1180	117.09	1315	124.215	649	65.8483	570	60.6449	207	23.9236	225	24.7355
gene-SAUSA300_RS09760	1038	3275	289.284	3365	282.95	1700	153.541	1454	137.708	624	64.197	653	63.9038
gene-SAUSA300_RS09765	111	0	0	0	0	0	0	0	0	0	0	0	0
gene-SAUSA300_RS09770	504	24967	4541.99	24072	4168.72	2860	531.994	2234	435.757	3800	805.157	3849	775.762
gene-SAUSA300_RS09775	1224	6631	496.715	6743	480.832	1790	137.102	1584	127.223	1660	144.829	1692	140.42
gene-SAUSA300_RS09780	741	2224	275.186	2314	272.563	547	69.2055	486	64.4777	584	84.1632	633	86.7754
gene-SAUSA300_RS09785	423	3731	808.714	3896	803.896	1570	347.961	1285	298.644	2145	541.52	1970	473.082
gene-SAUSA300_RS09790	366	9412	2357.82	9593	2287.68	4914	1258.71	3972	1066.89	5522	1611.18	5018	1392.71
gene-SAUSA300_RS09795	558	247	40.5857	249	38.9481	78	13.1048	75	13.2135	101	19.3292	86	15.6558
gene-SAUSA300_RS09800	963	10749	1023.41	13332	1208.34	3150	306.659	3033	309.626	1529	169.554	1741	183.647
gene-SAUSA300_RS09805	942	3594	349.814	4141	383.686	1427	142.018	1197	124.921	1318	149.414	1497	161.429
gene-SAUSA300_RS09810	2937	19037	594.298	20151	598.845	8272	264.045	8033	268.884	6294	228.85	6389	220.973
gene-SAUSA300_RS09815	1197	5063	387.814	6584	480.084	3440	269.424	3696	303.549	2792	249.086	2867	243.301
gene-SAUSA300_RS09820	99	28	25.9318	25	22.0407	15	14.2046	9	8.93715	3	3.23604	4	4.10427
gene-SAUSA300_RS09825	345	10420	2769.23	13754	3479.62	3979	1081.25	3596	1024.69	3062	947.794	3115	917.17
gene-SAUSA300_RS09830	1125	962	78.403	1003	77.8162	287	23.9167	290	25.3418	163	15.4726	150	13.5441
gene-SAUSA300_RS09835	465	1391	274.274	1627	305.391	1008	203.226	823	173.996	1033	237.233	951	207.749
gene-SAUSA300_RS09840	624	799	117.401	809	113.158	277	41.6166	252	39.7016	243	41.5862	288	46.8834
gene-SAUSA300_RS09845	1113	919	75.706	903	70.8132	584	49.1914	569	50.2584	441	42.3127	488	44.5385
gene-SAUSA300_RS09850	822	2629	293.244	2660	282.443	1275	145.415	1150	137.536	793	103.022	688	85.0213
gene-SAUSA300_RS09855	1386	2176	143.948	2458	154.789	3920	265.152	3812	270.384	3998	308.04	3940	288.765
gene-SAUSA300_RS09860	396	81	18.7543	120	26.4489	37	8.75948	44	10.9232	31	8.35977	24	6.1564
gene-SAUSA300_RS09870	153	18	10.7868	32	18.2549	5	3.06373	2	1.28508	26	18.1472	12	7.96711
gene-SAUSA300_RS09875	600	11227	1715.63	12870	1872.18	8625	1347.66	7421	1215.91	8853	1575.68	8640	1462.76
gene-SAUSA300_RS09880	471	748	145.61	757	140.28	317	63.0972	299	62.4082	249	56.4555	248	53.4862
gene-SAUSA300_RS09885	1143	1067	85.591	1016	77.5834	868	71.1943	701	60.2925	625	58.3931	635	56.4337
gene-SAUSA300_RS09890	729	241	30.3109	302	36.1577	34	4.37243	39	5.25931	48	7.03139	30	4.18027
gene-SAUSA300_RS09895	1458	580	36.4737	553	33.1047	62	3.98663	72	4.85475	50	3.66218	63	4.38929
gene-SAUSA300_RS09900	1062	2044	176.468	2378	195.438	432	38.1356	311	28.7891	288	28.9598	289	27.6429
gene-SAUSA300_RS09905	1320	3	0.208381	7	0.462856	3	0.213068	2	0.148952	0	0	1	0.076955
gene-SAUSA300_RS10060	447	2692	552.176	3341	652.365	1881	394.505	1749	384.657	2574	614.934	2790	634.027
gene-SAUSA300_RS10065	951	2838	273.616	3252	298.464	991	97.6933	1019	105.338	1220	136.996	1413	150.929
gene-SAUSA300_RS10070	456	3090	621.303	4654	890.806	1099	225.946	1396	300.962	1150	269.315	1606	357.76
gene-SAUSA300_RS10075	1290	4016	285.439	4084	276.323	2734	198.692	2326	177.26	1795	148.594	1820	143.315
gene-SAUSA300_RS10080	1095	2688	225.074	3163	252.12	1717	147.004	1564	140.415	1600	156.039	1687	156.499
gene-SAUSA300_RS10085	93	0	0	0	0	0	0	0	0	0	0	0	0
gene-SAUSA300_RS10090	1737	1770	93.4294	2078	104.416	533	28.7673	380	21.5068	348	21.3947	348	20.3512
gene-SAUSA300_RS10095	543	1891	319.302	1919	308.458	1316	227.21	1233	223.231	1045	205.515	1087	203.348
gene-SAUSA300_RS10100	1038	473	41.7805	520	43.7248	123	11.1091	139	13.1646	111	11.4197	140	13.7007
gene-SAUSA300_RS10105	978	3047	285.656	3459	308.698	1981	189.897	1818	182.745	2151	234.871	2288	237.645
gene-SAUSA300_RS10115	837	2149	235.408	2694	280.927	854	95.6542	802	94.1977	708	90.3307	765	92.8425
gene-SAUSA300_RS10120	1518	2933	177.154	2897	166.571	1727	106.658	1563	101.223	1159	81.5341	1209	80.9032
gene-SAUSA300_RS10125	315	48	13.9714	76	21.0584	31	9.2262	39	12.1715	32	10.8484	42	13.5441
gene-SAUSA300_RS10130	819	1509	168.933	1416	150.904	624	71.4286	629	75.502	554	72.236	657	81.4878
gene-SAUSA300_RS10135	810	1367	154.737	1488	160.339	982	113.657	865	104.984	1010	133.157	1043	130.801
gene-SAUSA300_RS10140	516	5814	1033.08	6334	1071.4	3946	716.934	3566	679.396	4727	978.281	5339	1051.04
gene-SAUSA300_RS10145	162	118	66.7847	177	95.363	57	32.9861	66	40.0517	51	33.6188	57	35.7413
gene-SAUSA300_RS10150	1152	1749	139.203	1993	151	1815	147.705	1739	148.402	555	51.448	563	49.644
gene-SAUSA300_RS10155	531	4263	736.09	4060	667.349	787	138.948	665	123.117	746	150.028	730	139.649
gene-SAUSA300_RS10160	1257	10888	794.187	9896	687.141	1954	145.734	1657	129.592	1521	129.218	1553	125.501
gene-SAUSA300_RS10165	201	119	54.2826	88	38.2127	20	9.32837	10	4.89098	5	2.65645	10	5.05376
gene-SAUSA300_RS10170	465	12920	2547.53	12249	2299.16	3538	713.307	2621	554.122	2632	604.45	2392	522.54
gene-SAUSA300_RS10175	276	215	71.4232	354	111.948	94	31.9294	103	36.6876	154	59.5853	156	57.4151
gene-SAUSA300_RS10180	1218	4939	371.793	6070	434.974	2749	211.592	2458	198.393	1677	147.033	1823	152.037
gene-SAUSA300_RS10185	630	3574	520.144	3951	547.379	846	125.893	751	117.19	880	149.166	959	154.628
gene-SAUSA300_RS10190	1044	2878	252.755	2966	247.966	616	55.3161	565	53.2034	563	57.5885	550	53.5147
gene-SAUSA300_RS10195	702	821	107.23	971	120.727	180	24.0385	133	18.6254	192	29.2073	170	24.5993
gene-SAUSA300_RS10200	387	1061	251.371	1070	241.321	186	45.0582	205	52.0756	170	46.91	133	34.9101
gene-SAUSA300_RS10205	759	5742	693.635	6091	700.436	1953	241.23	1657	214.621	1639	230.603	1554	207.979
gene-SAUSA300_RS10215	987	586	54.4365	552	48.8139	674	64.0198	508	50.5986	933	100.947	816	83.9816
gene-SAUSA300_RS10230	414	39	8.63722	59	12.4386	16	3.62319	29	6.88635	13	3.35329	10	2.45364
gene-SAUSA300_RS10235	111	0	0	0	0	0	0	0	0	0	0	0	0
gene-SAUSA300_RS10240	732	2135	267.422	2472	294.753	646	82.7357	574	77.089	193	28.1562	202	28.0318
gene-SAUSA300_RS10245	1314	3147	219.589	3311	219.93	1147	81.8351	1004	75.1156	432	35.1088	387	29.9176
gene-SAUSA300_RS10250	501	15268	2794.18	15277	2661.47	43157	8075.79	36911	7242.85	6418	1368.01	6346	1286.69
gene-SAUSA300_RS10255	93	0	0	5	4.69255	0	0	3	3.17125	0	0	0	0
gene-SAUSA300_RS10260	555	771	127.371	1079	169.688	569	96.1149	522	92.4632	262	50.4122	273	49.9667
gene-SAUSA300_RS10265	1071	485	41.5205	500	40.7476	318	27.8362	244	22.3971	285	28.4173	266	25.2292
gene-SAUSA300_RS10270	531	1197	206.685	1203	197.739	1211	213.807	1153	213.465	2056	413.482	2365	452.426
gene-SAUSA300_RS10275	1362	994	66.9143	1150	73.6957	691	47.5634	511	36.8838	294	23.0514	326	24.3137
gene-SAUSA300_RS10280	948	3196	309.107	3627	333.934	1961	193.928	1618	167.788	1485	167.281	1357	145.406
gene-SAUSA300_RS10285	147	27	16.8406	30	17.8125	0	0	0	0	4	2.90583	8	5.5282
gene-SAUSA300_RS10290	1428	10841	696.067	11394	696.417	2222	145.877	1918	132.042	2825	211.26	3034	215.823
gene-SAUSA300_RS10295	1458	4596	289.023	5018	300.396	929	59.7351	805	54.2788	1090	79.8356	1162	80.958
gene-SAUSA300_RS10300	303	1843	557.69	2074	597.431	347	107.364	343	111.287	548	193.137	618	207.184
gene-SAUSA300_RS10305	1539	3143	187.247	3480	197.361	813	49.5249	623	39.7961	1357	94.1605	1455	96.0363
gene-SAUSA300_RS10310	1200	5970	456.145	6508	473.356	1962	153.281	1829	149.839	1632	145.233	1701	143.991
gene-SAUSA300_RS10315	2004	5344	244.5	5133	223.56	1535	71.8096	1322	64.8523	1177	62.72	1271	64.4256
gene-SAUSA300_RS10320	2193	3414	142.736	3408	135.638	1108	47.3667	973	43.618	604	29.4121	605	28.0238
gene-SAUSA300_RS10325	693	924	122.25	920	115.871	394	53.3009	345	48.9415	195	30.0489	200	29.3162
gene-SAUSA300_RS10330	303	427	129.21	561	161.6	325	100.557	322	104.473	226	79.6514	260	87.1649
gene-SAUSA300_RS10335	1296	8149	576.513	8676	584.3	8152	589.7	7348	557.386	5316	438.034	5129	402.012
gene-SAUSA300_RS10340	1167	1315	103.315	1435	107.325	1668	133.998	1669	140.597	878	80.3436	854	74.3358
gene-SAUSA300_RS10345	327	318	89.1639	451	120.379	456	130.734	622	186.997	229	74.7852	373	115.87
gene-SAUSA300_RS10350	174	0	0	3	1.50485	0	0	0	0	0	0	0	0
gene-SAUSA300_RS10355	603	1354	205.879	1285	185.998	235	36.5361	193	31.4653	174	30.8148	213	35.8817
gene-SAUSA300_RS10360	822	4846	540.532	4651	493.851	903	102.988	863	103.212	731	94.9671	784	96.8847
gene-SAUSA300_RS10365	1470	5724	357.02	5475	325.078	880	56.1225	791	52.8994	653	47.4377	661	45.6767
gene-SAUSA300_RS10370	1077	1417	120.632	1674	135.663	5024	437.326	4522	412.768	1423	141.097	1482	139.779
gene-SAUSA300_RS10375	795	840	96.8773	907	99.5776	1878	221.462	1749	216.279	548	73.6107	591	75.5147
gene-SAUSA300_RS10380	108	0	0	0	0	0	0	0	0	0	0	0	0
gene-SAUSA300_RS10385	1563	486	28.5093	538	30.0431	1130	67.7784	1071	67.3631	1067	72.9009	1006	65.3808
gene-SAUSA300_RS10390	1098	749	62.5445	874	69.4753	504	43.0328	427	38.2311	670	65.1629	694	64.2049
gene-SAUSA300_RS10395	561	9008	1472.23	8480	1319.33	2748	459.225	2492	436.694	1563	297.525	1330	240.824
gene-SAUSA300_RS10400	930	4214	415.453	4930	462.685	2061	207.762	1744	184.355	1873	215.071	2027	221.402
gene-SAUSA300_RS10405	174	1	0.526939	1	0.501617	0	0	0	0	0	0	0	0
gene-SAUSA300_RS10410	1380	4235	281.374	4276	270.446	1587	107.813	1349	96.1002	1818	140.683	1920	141.33
gene-SAUSA300_RS10415	1029	4256	379.224	4665	395.692	1125	102.496	1025	97.9265	1267	131.489	1296	127.938
gene-SAUSA300_RS10420	402	99	22.5797	108	23.4487	66	15.3918	65	15.8957	103	27.3614	95	24.0054
gene-SAUSA300_RS10425	174	646	340.403	615	308.494	254	136.854	263	148.593	540	331.415	579	338.018
gene-SAUSA300_RS10430	1041	1375	121.105	1320	110.674	430	38.7248	346	32.6751	513	52.6253	542	52.8883
gene-SAUSA300_RS10435	843	2942	319.982	3893	403.068	1834	203.959	1927	224.722	1936	245.248	2352	283.414
gene-SAUSA300_RS10440	558	423	69.505	439	68.6676	284	47.7151	277	48.8019	283	54.1602	295	53.703
gene-SAUSA300_RS10445	525	2483	433.638	2780	462.176	1406	251.072	1516	283.878	1877	381.797	2098	405.936
gene-SAUSA300_RS10450	564	5315	864.04	5736	887.67	743	123.504	640	111.556	2751	520.882	2926	526.995
gene-SAUSA300_RS10455	741	703	86.9855	959	112.959	376	47.5709	340	45.1079	1016	146.421	1355	185.751
gene-SAUSA300_RS10460	873	1823	191.462	1974	197.358	814	87.4142	764	86.0341	3538	432.784	3701	430.641
gene-SAUSA300_RS10465	681	364	49.0077	450	57.6749	167	22.9901	209	30.1711	738	115.728	950	141.706
gene-SAUSA300_RS10470	897	1511	154.448	1773	172.519	827	86.434	762	83.513	3565	424.419	4090	463.172
gene-SAUSA300_RS10475	381	1234	296.961	1352	309.723	576	141.732	551	142.173	2970	832.452	3402	907.027
gene-SAUSA300_RS10480	177	289	149.704	264	130.182	128	67.7967	121	67.2053	82	49.473	93	53.3729
gene-SAUSA300_RS10485	99	2	1.85227	9	7.93467	4	3.78788	4	3.97207	2	2.15736	0	0
gene-SAUSA300_RS10490	1287	8503	605.764	9294	630.297	4034	293.852	3355	256.275	3001	249.009	2865	226.129
gene-SAUSA300_RS10500	1755	610	31.8686	701	34.8628	1735	92.6817	1925	107.831	7081	430.869	7864	455.174
gene-SAUSA300_RS10510	180	4183	2130.71	5484	2659.17	1606	836.459	1884	1028.96	1753	1040.01	2448	1381.5
gene-SAUSA300_RS10520	261	82	28.806	96	32.1035	142	51.0058	126	47.4593	79	32.3232	93	36.1954
gene-SAUSA300_RS10525	351	5771	1507.49	5990	1489.5	12386	3308.23	12771	3576.92	25318	7702.82	25021	7241.17
gene-SAUSA300_RS10530	450	139	28.3212	178	34.5246	39	8.12501	38	8.30162	281	66.684	337	76.0726
gene-SAUSA300_RS10540	492	2326	433.465	2396	425.053	1269	241.807	1253	250.367	1334	289.547	1143	235.989
gene-SAUSA300_RS10545	756	18	2.18303	3	0.346355	20	2.48016	2	0.260076	5	0.706278	5	0.67183
gene-SAUSA300_RS10550	255	0	0	9	3.08052	1	0.367647	0	0	4	1.67513	0	0
gene-SAUSA300_RS10555	108	0	0	0	0	0	0	0	0	0	0	0	0
gene-SAUSA300_RS10565	297	28	8.64393	20	5.87753	15	4.73485	8	2.64804	10	3.5956	7	2.39416
gene-SAUSA300_RS10570	288	20	6.36718	26	7.87957	11	3.58073	7	2.38945	6	2.22478	5	1.76355
gene-SAUSA300_RS10575	153	0	0	0	0	0	0	0	0	0	0	0	0
gene-SAUSA300_RS10580	3786	364	8.81517	368	8.48377	315	7.80013	226	5.8684	230	6.48746	214	5.74175
gene-SAUSA300_RS10585	1485	18	1.11136	23	1.35183	24	1.51515	7	0.463408	7	0.503384	2	0.136809
gene-SAUSA300_RS10590	4530	223	4.51353	177	3.41033	111	2.29719	91	1.97485	96	2.26308	96	2.1527
gene-SAUSA300_RS10600	351	25	6.53045	37	9.2006	12	3.20513	14	3.92114	12	3.65092	5	1.44702
gene-SAUSA300_RS10605	645	62	8.81337	46	6.22472	22	3.19768	26	3.96283	4	0.662259	9	1.4174
gene-SAUSA300_RS10610	405	44	9.96111	28	6.03427	17	3.93519	22	5.34022	9	2.3731	4	1.00327
gene-SAUSA300_RS10615	405	12	2.71667	8	1.72408	2	0.462963	6	1.45642	1	0.263677	7	1.75571
gene-SAUSA300_RS10620	363	0	0	0	0	0	0	0	0	0	0	0	0
gene-SAUSA300_RS10625	285	1	0.32171	0	0	0	0	0	0	0	0	0	0
gene-SAUSA300_RS10630	285	0	0	1	0.30625	0	0	0	0	0	0	0	0
gene-SAUSA300_RS10635	1146	73	5.84047	88	6.70223	38	3.10864	27	2.31617	21	1.95687	35	3.10238
gene-SAUSA300_RS10640	738	26	3.23018	32	3.78456	17	2.15955	10	1.3321	12	1.73641	9	1.23879
gene-SAUSA300_RS10645	1188	68	5.2481	76	5.58366	27	2.13068	26	2.15154	10	0.8989	5	0.427528
gene-SAUSA300_RS10650	1662	43	2.37218	53	2.78334	16	0.902528	20	1.18302	9	0.578281	5	0.305598
gene-SAUSA300_RS10655	345	18	4.78369	11	2.78288	1	0.271739	5	1.42476	9	2.78581	5	1.47218
gene-SAUSA300_RS10660	300	12	3.6675	11	3.20032	4	1.25	4	1.31078	1	0.355964	3	1.01581
gene-SAUSA300_RS10665	417	25	5.49685	28	5.86062	23	5.17087	20	4.71504	19	4.8657	18	4.38478
gene-SAUSA300_RS10670	201	0	0	0	0	0	0	0	0	0	0	1	0.505376
gene-SAUSA300_RS10675	150	0	0	0	0	0	0	0	0	0	0	0	0
gene-SAUSA300_RS10680	387	2	0.473837	6	1.3532	0	0	3	0.762082	8	2.20753	8	2.09986
gene-SAUSA300_RS10685	207	0	0	0	0	1	0.452899	2	0.949842	0	0	0	0
gene-SAUSA300_RS10690	246	4	1.49085	0	0	1	0.381098	1	0.399629	0	0	0	0
gene-SAUSA300_RS10695	534	12	2.06039	15	2.45172	10	1.75562	3	0.552296	5	0.9999	10	1.90226
gene-SAUSA300_RS10700	243	0	0	0	0	0	0	0	0	0	0	0	0
gene-SAUSA300_RS10705	237	3	1.1606	0	0	0	0	2	0.829609	1	0.450588	0	0
gene-SAUSA300_RS10710	372	5	1.23236	9	2.11165	7	1.76411	4	1.05708	0	0	0	0
gene-SAUSA300_RS10715	243	0	0	0	0	2	0.771606	0	0	0	0	0	0
gene-SAUSA300_RS10720	369	4	0.993902	0	0	2	0.50813	0	0	1	0.289402	0	0
gene-SAUSA300_RS10725	405	4	0.905555	10	2.15509	5	1.15741	8	1.9419	1	0.263677	4	1.00327
gene-SAUSA300_RS10730	219	0	0	0	0	0	0	0	0	0	0	7	3.24687
gene-SAUSA300_RS10735	894	68	6.97399	82	8.00567	62	6.50168	52	5.71817	33	3.94189	25	2.84062
gene-SAUSA300_RS10740	471	10	1.94666	10	1.85311	10	1.99045	2	0.417446	4	0.906915	1	0.21567
gene-SAUSA300_RS10745	618	18	2.67051	18	2.54218	9	1.36529	13	2.06798	28	4.83835	10	1.6437
gene-SAUSA300_RS10750	921	102	10.1543	110	10.4245	98	9.97558	130	13.8764	27	3.13063	26	2.86764
gene-SAUSA300_RS10755	1944	194	9.14988	230	10.3265	198	9.54862	190	9.60835	59	3.24103	67	3.50098
gene-SAUSA300_RS10760	261	8	2.81034	5	1.67206	3	1.07759	3	1.12998	0	0	3	1.16759
gene-SAUSA300_RS10765	261	36	12.6465	39	13.042	32	11.4943	29	10.9232	26	10.638	14	5.44877
[truncated: 815 more rows]
