# Supplementary material for: Identification and Application of a Panel of Constitutive Promoters for Gene Overexpression in Staphylococcus aureus
Source: Front Microbiol. 2022 Feb 28;13:818307. doi: 10.3389/fmicb.2022.818307 (PMC8918988; doi:10.3389/fmicb.2022.818307)
Supplement: Supplementary file 2 [file Table_2.XLSX]

## Sheet: 工作表1
Table 2. primers used in this study
Primer name	Description	Sequence (5' to 3')
QL0230	Cat in pBUS1 (pBT2 as template) F	ATCTTTTACTCAGCAATCGCCGTTAGAAAACCGACTGTAAAAAGT
QL0231	Cat in pBUS1 (pBT2 as template) R	GAGAGAGTTCAAAATTGATCCTCGGCAATAGTTACCCTTATTATCAAG
QL0409	RFP lacZ in pBUS1 HC cat F	CGAGGTCGACGGTATCGATA GAATTCGCGGCCGCTTCTAGAGC
QL0410	RFP lacZ in pBUS1 HC cat R	CGCTCTAGAACTAGTGGATC CGCGAAATACGGGCAGACATGG
QL0615	SA eGFP RT-qPCR F	CCTGTTCCGTGGCCAACACT
QL0616	SA eGFP RT-qPCR R	TCAGCACGCGTCTTGTAGGTC
QL0619	qPCR for purE 05195 F	CGGTGCGGCACATTTACCAG
QL0620	qPCR for purE 05195 R	TGCAGTCGTTGCAACCGGAA
QL0633	qPCR for Catalase 06680 F	AGAACGTGGTGCTGCTGATG
QL0634	qPCR for Catalase 06680 R	GATCTCGTTTCACCGCACGA
QL0635	qPCR for FnbA 13530 F	CGGCATTAGAAAACATAAATTGGG
QL0636	qPCR for FnbA 13530 R	GTTTTATTATCAGTAGCTGAATTCCC
QL0637	qPCR for FnbB 13525 F	GAAAACACAAATTGGGAGCG
QL0638	qPCR for FnbB 13525 R	TGTTTCGCTTGCTTTACTTTC
QL0558	eGFP in pBUS1 overexpression vector F	CATAAAAAAGGAGACATGCATATG AGCAAAGGAGAAGAACTTTTCAC
QL0559	eGFP in pBUS1 overexpression vector R	TGGTGATGAGAACCTCTCGA TTTGTAGAGCTCATCCATGCCA
QL0609	purR 02540 in pBUS1 overexpression vector F	CATAAAAAAGGAGACATGCA TATGAGATATAAACGAAGCGAGAGA
QL0610	purR 02540 in pBUS1 overexpression vector R	TGGTGATGAGAACCTCTCGAGCA TGAAAACTTAGATAAACTGTTGCCAG
QL0613	Catalase 06680 in pBUS1 overexpression vector F	CATAAAAAAGGAGACATGCA TATGTCACAACAAGACAAAAAGTTAAC
QL0614	Catalase 06680 in pBUS1 overexpression vector R	TGGTGATGAGAACCTCTCGAGCA TTTTTCAAAGTTTTCGTATGTTTCATCAT
QL0509	P10930 (P1) in pBUS1_HC_Pcap_cat F	GTGAGCGCAACGCGTGGTACTTTTACACCACTCTCCTCACTG
QL0510	P10930 (P1) in pBUS1_HC_Pcap_cat R	ATTCCTGCAGCTAGCATATG CAACTATTTTCCATCACATCTCTG
QL0511	P13425 (P2) in pBUS1_HC_Pcap_cat F	GTGAGCGCAACGCGTGGTAC GGAGATTGGGTTAAAAAGGC
QL0512	P13425 (P2) in pBUS1_HC_Pcap_cat R	ATTCCTGCAGCTAGCATATG AATCATCACTCCAATGTTTATATAGTATTT
QL0513	P01490 (P3) in pBUS1_HC_Pcap_cat F	GTGAGCGCAACGCGTGGTAC AATAACCATTTAATCCTTTATGTATTTAAT
QL0514	P01490 (P3) in pBUS1_HC_Pcap_cat R	ATTCCTGCAGCTAGCATATG AACTAGAAACCTCCTGAATATTTTAAG
QL0515	P05790 (P4) in pBUS1_HC_Pcap_cat F	GTGAGCGCAACGCGTGGTAC ACGTTTAACAACACAAGAATTATTATATCT
QL0516	P05790 (P4) in pBUS1_HC_Pcap_cat R	ATTCCTGCAGCTAGCATATG TGAAAACACTCCTTAAAATTTAAATTTGAAG
QL0517	P12390 (P5) in pBUS1_HC_Pcap_cat F	GTGAGCGCAACGCGTGGTAC TTAATATAAAAAATATCAAATCAAACACGTTG
QL0518	P12390 (P5) in pBUS1_HC_Pcap_cat R	ATTCCTGCAGCTAGCATATG TATTAAACCACTCCTCTGATGC
QL0519	P04400 (P7) in pBUS1_HC_Pcap_cat F	GTGAGCGCAACGCGTGGTAC ATATTAATGGCTCAGTAACGTGA
QL0520	P04400 (P7) in pBUS1_HC_Pcap_cat R	ATTCCTGCAGCTAGCATATG AATAAATGCCTCCTCGGAATAATTA
QL0521	P10935 (P8) in pBUS1_HC_Pcap_cat F	GTGAGCGCAACGCGTGGTAC CAACTATTTTCCATCACATCTCT
QL0522	P10935 (P8) in pBUS1_HC_Pcap_cat R	ATTCCTGCAGCTAGCATATG TTTTACACCACTCTCCTCACTG
QL0523	P00165 (P10) in pBUS1_HC_Pcap_cat F	GTGAGCGCAACGCGTGGTAC ACATATCGTGAGCAATGAACTG
QL0524	P00165 (P10) in pBUS1_HC_Pcap_cat R	ATTCCTGCAGCTAGCATATG TATACTCCTTATATAAGACTACATTTGTAG
QL0554	P02850 (P11) in pBUS1_HC_Pcap_cat F	GTGAGCGCAACGCGTGGTAC TATAACTTGTTTTGACTAGCTAGCC
QL0454	P02850 (P11) in pBUS1_HC_Pcap_cat R	TTTTATGTACTGTGGATCCC TATAAAATCTCTCCTATTCTAATTAAAAAT
QL0525	P03960 (P12) in pBUS1_HC_Pcap_cat F	GTGAGCGCAACGCGTGGTAC GGGTGTAAATTATATGCTAAAAATATCAGA
QL0526	P03960 (P12) in pBUS1_HC_Pcap_cat R	ATTCCTGCAGCTAGCATATG AGTAATCTCTCCTTAAACCTCTTTATTG
QL0527	P05175 (P13) in pBUS1_HC_Pcap_cat F	GTGAGCGCAACGCGTGGTAC CTAGCCATCATTTTCAATTTATTAGACA
QL0528	P05175 (P13) in pBUS1_HC_Pcap_cat R	ATTCCTGCAGCTAGCATATG TTTTTTGACCTCCTAATACTACAAATGTA
QL0529	P11445 (P14) in pBUS1_HC_Pcap_cat F	GTGAGCGCAACGCGTGGTAC CTTTATCCTCCAATCTACTTATAAAATATT
QL0530	P11445 (P14) in pBUS1_HC_Pcap_cat R	ATTCCTGCAGCTAGCATATG GAAAGTTCCTCCTTGAGTGCT
QL0531	P12155 (P15) in pBUS1_HC_Pcap_cat F	GTGAGCGCAACGCGTGGTAC ATTCATTCACCACCGTTCTTAT
QL0532	P12155 (P15) in pBUS1_HC_Pcap_cat R	ATTCCTGCAGCTAGCATATG TAGGATGTCCTCCTCTACTTAATA
QL0533	P11990 (P17) in pBUS1_HC_Pcap_cat F	GTGAGCGCAACGCGTGGTAC TTGCCATTGACAAAAAGCTTGT
QL0534	P11990 (P17) in pBUS1_HC_Pcap_cat R	ATTCCTGCAGCTAGCATATG AATAATTGTCCTCCTAAAAAATAAATGC
QL0535	P11815 (P19) in pBUS1_HC_Pcap_cat F	GTGAGCGCAACGCGTGGTAC TTAATAATGAGGTTTTATTTACAAAAACTA
QL0536	P11815 (P19) in pBUS1_HC_Pcap_cat R	ATTCCTGCAGCTAGCATATG CCCTAACGACACCTCCTTAG
QL0537	P08825 (P20) in pBUS1_HC_Pcap_cat F	GTGAGCGCAACGCGTGGTAC TTTTTGTACGTCAAAACTTATACAAAAATT
QL0538	P08825 (P20) in pBUS1_HC_Pcap_cat R	ATTCCTGCAGCTAGCATATG TTGAAACGCCCCCATATATACT
QL0539	P02795 (P21) in pBUS1_HC_Pcap_cat F	GTGAGCGCAACGCGTGGTAC TTAACAATTAAAGTTATTAAACTAACCAAA
QL0540	P02795 (P21) in pBUS1_HC_Pcap_cat R	ATTCCTGCAGCTAGCATATG GATGTGCACCTCCTTGATATCG
QL0541	P02805 (P24) in pBUS1_HC_Pcap_cat F	GTGAGCGCAACGCGTGGTAC TAAATGATATAAACAATTACAGGCTGAAAG
QL0542	P02805 (P24) in pBUS1_HC_Pcap_cat R	ATTCCTGCAGCTAGCATATG TCAGACACCTCCATTTAAATTTTTG
QL0543	P08620 (P25) in pBUS1_HC_Pcap_cat F	GTGAGCGCAACGCGTGGTAC GAATATGTAGATACAAGTGAAGATTTAGAC
QL0544	P08620 (P25) in pBUS1_HC_Pcap_cat R	ATTCCTGCAGCTAGCATATG AGTGAAACCTCCTTGGATGTATATAT
QL0545	PsarA (P31) in pBUS1_HC_Pcap_cat F	GTGAGCGCAACGCGTGGTAC CTGATATTTTTGACTAAACCAAATGC
QL0546	PsarA (P31) in pBUS1_HC_Pcap_cat R	ATTCCTGCAGCTAGCATATG GTTTAAAACCTCCCTATTTGATGC
