# Supplementary material for: Identification and Application of a Panel of Constitutive Promoters for Gene Overexpression in Staphylococcus aureus
Source: Front Microbiol. 2022 Feb 28;13:818307. doi: 10.3389/fmicb.2022.818307 (PMC8918988; doi:10.3389/fmicb.2022.818307)
Supplement: Supplementary file 3 [file Table_3.xlsx]

## Sheet: Cloned promoters
Supplementary table 3. Promoter sequences
NO.	Promoter names	Gene locus	Selected promoter sequences (5' to 3')	Length (bp)	Gene products
P1	P10930	SAUSA300_RS10930	TTTTACACCACTCTCCTCACTGTCATTATACGATTTAGTACAATCTTTTATCATTATATTGCCTAACTGTAGGAAATAAATACTTAACTGTTAAATGTAATTTGTATTTAATATTTTAACATAAAAAAAATTACAGTTAAGAATAAAAAACGACTAGTTAAGAAAAATTGGAAAATAAATGCTTTTAGCATGTTTTAATATAACTAGATCACAGAGATGTGATGGAAAATAGTTG	235	delta-lysin family phenol-soluble modulin
P2	P13425	SAUSA300_RS13425	GGAGATTGGGTTAAAAAGGCGAAGAATGAACTGGATGATATTAGTAAGAAATTAAAAAATATTCAAAGAACGGAAGTTTAATAGCTTATATGATTCTTGGAGCTAAGACAGCATGCGTTCATTCATGCCATTATTAATATAAGCACCGCAACAAAAAAGCTTCTAATGTGATACAGGAACCTCATATTCCGTATCATGTTAGAAGCTTTTAATGTCTAAAGAACATCTACATTTTATCATATTTTCTGACTTATTAAACTTTTATATAATTAAATATTTCTTAATTTTCCAAAATAGTGATAAATTTGTGAAATACATCACAAATCCCTTTATTTATTTGGAAATTCATGTAATATTAGACTTGTAAGAAGTTAATAAATAGAGAGAGACGAGAGAGTT…	434	hypothetical protei
P3	P01490	SAUSA300_RS01490	AATAACCATTTAATCCTTTATGTATTTAATTTAATTTTAGTATACACATTTATATTACAAAAATGAATGGTTAATTAAAAATATATGGGTATATTCAATATATTTATTTAAAAAAAGCTAAAAATACTTAAAAAACTATATACATATACTAATAATTTATATATTATTTGAGTAAGGAGCACTTTTTCAAAAAATAGTGTCCCTAAAAAGTTTTGATAAACTTAAAATATTCAGGAGGTTTCTAGTT	247	virulence factor EsxA
P4	P05790	SAUSA300_RS05790	ACGTTTAACAACACAAGAATTATTATATCTAAATGAACTTAAATTAGCAATACCTTGTAAATAAAAAATGTTTATATTTTTCACTATTATAGAGCTATTTATCTAAAAAGGTTCAATAAGACTTAAATACGAATTCAGGCAACTTAATTGTGTTAAATACAGTTTTGAATGCCTAACTGTATTTCTTTTCTCTTTAAAATACAGTTAAGTACATTATAAGATGTTGTGCGGATAAACAAACTAATTGTATCAAATTTATTTTAAAATAACAACAACAAAACGATAAGCGAATAACATTTCGGTGATTTAAAAGCTACGCACGTTTTTGTTATCTTCAAATTTAAATTTTAAGGAGTGTTTTCA	363	beta-class phenol-soluble modulin
P5	P12390	SAUSA300_RS12390	TTAATATAAAAAATATCAAATCAAACACGTTGATATAGATTAAAATTTTAAAAGTTTACATATCAGTTAAGATACAAAATATTCAGACTAATAATTTTCAATTTGGCAAAATATCTTAAACATCAAATTATTATAAGAAATAAATGTATTTAACCATATTCTAGTAATAAAAATATTGAATTTTTATACTTATTTGTTTAGAATGAACTTTATAACATAGTTGGATAGAGTTTCGATTTAATAAATTACATGTGAACCTTGCTACAACAAGATGTGCATCAGAGGAGTGGTTTAATA	297	HTH-type transcriptional regulator SarR
P6	P04840	SAUSA300_RS04840	TTAAATGCCTACTTTCTTAGTAATATTTTAATAATTATCATTATAACAGTATTTCTTAAAAATGTAAGATGTGTTAGAATATACGTATAACTTACTACTAACAAAGGGATTAATAATCTTTTTTATAAGTGTAGAAACTTATCTGAAAAATTAGGTTTTTCTCATTTAATTTTAATGTTAGATAGTTATAATAAATAGTAACGATTAAGAATTTTAGAAAAAAATGTTTTTTCTTGATCTATAACTAAATTTTAAGCAATGAATTTTATTCATTCAAATAGGAGAGTGAGATGT	294	transcriptional regulator Spx
P7	P04400	SAUSA300_RS04400	ATATTAATGGCTCAGTAACGTGATGTTGCTGGGCTTTTTAATTTAAACAGGTATTTATATGATATTTAGGAATGAGATGCTATTACGGATAAAGTAAAATCCTATATGCATGCGTGCTACTCATTTATTCTTATTTTTAATTTCACATGGCTAGTGACTAATACATCATAAATCATTAGTGATTCTTTATTATTTCAGTCCCACTCCCTCAAGTTAATGATGAATCTATTTCGCTAGTTATAAAATGACGTCAAATCAATATCAAAAATTATTTAAGTAAAATGTTTAGATAATTTTTCAGTGGGTAAGTATTATATATAACATTTAATTATTCCGAGGAGGCATTTATT	350	CsbD family protein
P8	P10935	SAUSA300_RS10935	CAACTATTTTCCATCACATCTCTGTGATCTAGTTATATTAAAACATGCTAAAAGCATTTATTTTCCAATTTTTCTTAACTAGTCGTTTTTTATTCTTAACTGTAATTTTTTTTATGTTAAAATATTAAATACAAATTACATTTAACAGTTAAGTATTTATTTCCTACAGTTAGGCAATATAATGATAAAAGATTGTACTAAATCGTATAATGACAGTGAGGAGAGTGGTGTAAAA	235	accessory gene regulator AgrB
P9	P04190	SAUSA300_RS04190	TGCTCATTGTAAAAGTGTCACTGCTGCTAGTGGCACTTTTATAATTTTTAGATCACGATATGATTTATTATCAATTCAGAATTAAAAAAGTAAATAGTATCAAAAGTAAGTGTATTTAATATTAGAAAATAAAAATTTTAAATTTAGTATTAAAATGGAATGTTACTATATAGTTCAATGTGTATTATCACAGAAAATAAAATAATGCTTTACTTCTATATTTAAAAGTGTATAATGAAAGTTAAGTAATAAAGAGCGTGAAGAAAAATGTGAGTTATTTATATAGAATATTCTCCTTTTCATTTATGAATTTGTTACAAAATATTTAGTGCAAAAGCACGACGGAGGTATTCAAT	356	cold-shock protein
P10	P00165	SAUSA300_RS00165	ACATATCGTGAGCAATGAACTGATTATACTTAACATTAAAAAAGATGATAACACCTTCTACACCTCCATATCACAAAAATTATAACATTATTTTGACATAAATACTACATTTGTAATATACTACAAATGTAGTCTTATATAAGGAGTATA	150	PBP2a family beta-lactam-resistant peptidoglycan transpeptidase MecA
P11	P02850	SAUSA300_RS02850	TATAACTTGTTTTGACTAGCTAGCCTAGGTTAAAATACAAGGTGAGCTTAAATGTAAGCTATCATCTTTATAGTTTGATTTTTTGGGGTGAATGCATTATAAAAGAATTGTAAAATTCTTTTTGCATCGCTATAAATAATTTCTCATGATGGTGAGAAACTATCATGAGAGATAAATTTAAATATTATTTTTAATTAGAATAGGAGAGATTTTATA	216	elongation factor Tu
P12	P03960	SAUSA300_RS03960	GGGTGTAAATTATATGCTAAAAATATCAGAAAATTCAAAGTGTTTGCGTTTGCACGATAGCGTAAAAATGTTAAAATATAATAAAGAGTTACCAATAAAGAGGTTTAAGGAGAGATTACT	120	ribosomal subunit interface protein
P13	P05175	SAUSA300_RS05175	CTAGCCATCATTTTCAATTTATTAGACAATTTCAAACTTTTTTTATTTTCATTCAATTAACCTTTAATTGAAAGCTATTCTCAACTTTCCTTTTAAATATGAAGCAATTTTTTCAAAAACGCTATTAGTCACAAAATGTACACATAATTTTAACAAATGTGTGAACCCACGTCACACCTTGATTTATCAACATTTTTGATACAATTTTATTAATTTTTTTCCCATAAGCCCTTGTAAATATTGTGTAATAACTTAAAATTAATGTTAAGCCCTACATTTGTAGTATTAGGAGGTCAAAAAA	301	quinol oxidase subunit 2
P14	P11445	SAUSA300_RS11445	CTTTATCCTCCAATCTACTTATAAAATATTGTAATTAATGACTACATATTATGCAACGGCTTAAATTGTATAAAAATGTATACGTTTGCATTTAGTATAACTATCGCATTTTTCAAAAAATACACATTTAATCTGCAGTATTTCAATGCATTGACGCTATTTTTTTGATATAATTACTTTGAAAAATACGTGCGTAAGCACTCAAGGAGGAACTTTC	217	fructose-bisphosphate aldolase
P15	P12155	SAUSA300_RS12155	ATTCATTCACCACCGTTCTTATGACTAATTATATAGAATAATTTTCAATGATAATAATAAAATGATTCAAGGTACGAATTTACAATAAAGAAGGAAATAAAAAATATCTCGAAAATAGTTGAACTGACTAAGTATATAAAGTAAAATATAAAAGTATGTGTTAGACAGATAGAAAAATTATGTGAAAAGCCTTGATTTATCGATGTTTTTCGTGTAATATAACTAACGTTGGACTTTAAGAAAAGCGATGAAGCGAAAGGTTACTGACACACCCGGCCGCTTTGCCATGGCGCTGTGTAAGATAGTTTTCGTGGAGAAGTCTATCACTAAATGTAGACGAATAAGGAGGGAAAATT	356	30S ribosomal protein S10
P16	P12125	SAUSA300_RS12125	TCGTTCTACAATTTTCCCTAATTTCATCGGACATACTTTTGCAGTATACGACGGACGTAAACACGTACCTGTATATGTAACTGAAGATATGGTAGGTCATAAATTAGGTGAGTTTGCTCCTACTCGTACATTCAAAGGACACGTTGCAGACGACAAGAAAACAAGAAGATAATATCTATTAAGTAGAGGAGGACATCCTA	200	50S ribosomal protein L22
P17	P11990	SAUSA300_RS11990	TTGCCATTGACAAAAAGCTTGTGAAATTATAAGATTATTAACGGTATTGTTTTATATCCACCCCACGATAAGCCCCGGAAACTTATTGTGTTACAAGATATATAAGCAGAAACGAACAACAGTTAACAAAATAAATGAAATTAAACGTTTTAAAAATGAAACAAATGAAATCATCTATTAGGTTATGAAACTGTTTATAGCTTGAATAGAAGCATTTATTTTTTAGGAGGACAATTATT	239	50S ribosomal protein L13
P18	P11805	SAUSA300_RS11805	TGGGTATATGAAAGACCGTAAGCAAGATTTTATGAATTTTTTAAATCGATGGAGTTAATTCATCAATTTAGAATTTAATTAAAAAAATATAAAAATTAACAAGTAAAAGGAGAATCTATT	120	Asp23/Gls24 family envelope stress response protein
P19	P11815	SAUSA300_RS11815	TTAATAATGAGGTTTTATTTACAAAAACTAGGGAATATATTACTAAATGGTACTTCATCTTATATATTAAAAATAAATTTAAAGTTATTAATTTATTATGTTTAAGAAAAAAACTGATGGGTACATATTTAATATGTTTTTAAATTAACTTTAACTAAGGAGGTGTCGTTAGGG	174	alkaline shock response membrane anchor protein AmaP
P20	P08825	SAUSA300_RS08825	TTTTTGTACGTCAAAACTTATACAAAAATTTTAAAAATAATGTAAGCACGAAACTTTTAATTAGTACACAATTGATAACATTTTTCAACGTTCATCATTTTGTCAAAAACTCAAAAGTAAATTAGAAAGATTATAATTTATTTAAGCATCGTACTTAATTGGATTTTAAATTATGTTATAATATTTGTATTGTTAGTATATATGGGGGCGTTTCAA	216	glutamyl-tRNA reductase
P21	P02795	SAUSA300_RS02795	TTAACAATTAAAGTTATTAAACTAACCAAAAGATAAAAAAGAGTATTGATTTTTTAATTAGAAAAGTGTTAAAATTATGTGGTCGCGCTTTTAGAGCGCCCATTTCGTCACGAAATGTTAAGAGTGGGAGGGCAAAACTGAGCCCTGTGACCACATCACGATATCAAGGAGGTGCACATC	180	50S ribosomal protein L11
P22	P12040	SAUSA300_RS12040	TAGATCAACTTTTAGCGGTCTATTTTAAGTGAGGCATGATTTAATCATATTAGATAGATGAGAGTGGCAATTAACGATAATTAATTCCCGTAATTTTTGTTTAACTTATAAAATTAATCACTGATAGATTCGTAACAATAAAGTTGTCTATTGACGATTACCTTACTATTGCAAAAAGGGGGAAGTTAATCA	192	translation initiation factor IF-1
P23	P02845	SAUSA300_RS02845	GATAAAAGCTTTTACCCTGAGTGTGTTCTATATTAATGAATTTTCATTAAGCGTTCATGCTTAGGGCATCGCCATATCTATCGTATTTATTCAGTAATATAAACTGGAAGGAGAAAAAATAC	122	elongation factor G
P24	P02805	SAUSA300_RS02805	TAAATGATATAAACAATTACAGGCTGAAAGAAATATCTTTCAGTCTGTAAAAATATATTGACAATAAGTAATTTCCAAGTTATATTACTTATTGTGATTATTTTACCTAAGACAGTAGGAGTTATTTATAACTTAAAATTTATCCTGCCGAGGCTAAAATTGACTTGAACGTGATGATCTATGATCTTTCAAGCACTTTTTGCCGTGGGTAGAAAGTGCTTTTTTTATTAATTTTAAAAAAAGCACCAAAAATTTAAATGGAGGTGTCTGA	271	50S ribosomal protein L10
P25	P08620	SAUSA300_RS08620	GAATATGTAGATACAAGTGAAGATTTAGACGGATACATGTTTTATATTTAATCGTATAAATACTATACTATAACATAAAAACTTCATATTATAATGTTTAGCGAACCTCCTTAGTGGTATATAAATATATACATCCAAGGAGGTTTCACT	150	CsbD family protein
P26	P02835	SAUSA300_RS02835	GTAAACATGTAGGTATTAACGTCAATGCGACAATAGTAGCATTGATTAAATGAGAATTAGTAAGTGTTTTACTTACTAAATTTTATTTAACCTAAAAATGAACCACCTGGATGTGTGGGATTAAAAAGTGAAGAGAGGAGGACATATCAC	150	30S ribosomal protein S12
P27	P12130	SAUSA300_RS12130	GTGGTGAAGGTCGTGCTCCTATCGGTAGACCATCTCCAATGTCACCATGGGGTAAACCTACGCTTGGTAAGAAAACTCGTCGTGGTAAAAAATCATCAGACAAACTTATCGTTCGTGGACGTAAGAAAAAATAATATAATCAACTTATTTGGGTGTGCGGCTTAAAGCTGCACGCACATAATAAGAAGGGAGGCGCCCAA	200	30S ribosomal protein S19
P28	P12070	SAUSA300_RS12070	CAAGTTGGAGCATTAGCATCTAACATCCGTTCAGTAAGACCTCCAGAGCCTTACAAAGGTAAAGGTATTCGTTACCAAGGTGAATACGTTCGCCGTAAAGAAGGTAAAACTGGTAAATAATAGATAAACTCTAAAGAAAGGAGTATTGAA	150	50S ribosomal protein L18
P29	P12030	SAUSA300_RS12030	TCGTCACTCCATAATATAGGGAGGTATAAAAATGAAAGTAAGACCATCAGTAAAACCTATTTGCGAAAAATGTAAAGTCATTAAACGTAAAGGTAAAGTAATGGTAATTTGTGAAAATCCAAAACACAAACAAAGACAAGGTTAATAAAAGAGAGGTGTAAATTAAT	167	30S ribosomal protein S13
P30	P02545	SAUSA300_RS02545	TACTTGTAGAATCAAAAGAAGTTAAACAAAGATTGATTGAAGATTATACTTCCTTAGTGAAATTATCTGATGTAGATGAATATAATCAAGAGTTTAACGTAGAACCTGGCAACAGTTTATCTAAGTTTTCATAAAAGGAGTTTTAGTATT	150	RidA family protein
P31	PsarA	SAUSA300_RS03250	CTGATATTTTTGACTAAACCAAATGCTAACCCAGAAATACAATCACTGTGTCTAATGAATAATTTGTTTTATAAACACTTTTTTGTTTACTTCTCATTTTTAATTAGTTATAATTAACTAAATAATAGAGCATTAAATATATTTAATAAAACTTATTTAATGCAAAATTATGACTAACATATCTATAATAAATAAAGATTAGATATCAATATATTATCGGGCAAATGTATCGAGCAAGATGCATCAAATAGGGAGGTTTTAAAC	264	global transcriptional regulator sarA

## Sheet: Active promoters
NO.	Promoter names	Gene locus	Selected promoter sequences (5' to 3')	Length (bp)	Gene products
P1	P10930	SAUSA300_RS10930	TTTTACACCACTCTCCTCACTGTCATTATACGATTTAGTACAATCTTTTATCATTATATTGCCTAACTGTAGGAAATAAATACTTAACTGTTAAATGTAATTTGTATTTAATATTTTAACATAAAAAAAATTACAGTTAAGAATAAAAAACGACTAGTTAAGAAAAATTGGAAAATAAATGCTTTTAGCATGTTTTAATATAACTAGATCACAGAGATGTGATGGAAAATAGTTG	235	delta-lysin family phenol-soluble modulin
P2	P13425	SAUSA300_RS13425	GGAGATTGGGTTAAAAAGGCGAAGAATGAACTGGATGATATTAGTAAGAAATTAAAAAATATTCAAAGAACGGAAGTTTAATAGCTTATATGATTCTTGGAGCTAAGACAGCATGCGTTCATTCATGCCATTATTAATATAAGCACCGCAACAAAAAAGCTTCTAATGTGATACAGGAACCTCATATTCCGTATCATGTTAGAAGCTTTTAATGTCTAAAGAACATCTACATTTTATCATATTTTCTGACTTATTAAACTTTTATATAATTAAATATTTCTTAATTTTCCAAAATAGTGATAAATTTGTGAAATACATCACAAATCCCTTTATTTATTTGGAAATTCATGTAATATTAGACTTGTAAGAAGTTAATAAATAGAGAGAGACGAGAGAGTT…	434	hypothetical protein
P3	P01490	SAUSA300_RS01490	AATAACCATTTAATCCTTTATGTATTTAATTTAATTTTAGTATACACATTTATATTACAAAAATGAATGGTTAATTAAAAATATATGGGTATATTCAATATATTTATTTAAAAAAAGCTAAAAATACTTAAAAAACTATATACATATACTAATAATTTATATATTATTTGAGTAAGGAGCACTTTTTCAAAAAATAGTGTCCCTAAAAAGTTTTGATAAACTTAAAATATTCAGGAGGTTTCTAGTT	247	virulence factor EsxA
P4	P05790	SAUSA300_RS05790	ACGTTTAACAACACAAGAATTATTATATCTAAATGAACTTAAATTAGCAATACCTTGTAAATAAAAAATGTTTATATTTTTCACTATTATAGAGCTATTTATCTAAAAAGGTTCAATAAGACTTAAATACGAATTCAGGCAACTTAATTGTGTTAAATACAGTTTTGAATGCCTAACTGTATTTCTTTTCTCTTTAAAATACAGTTAAGTACATTATAAGATGTTGTGCGGATAAACAAACTAATTGTATCAAATTTATTTTAAAATAACAACAACAAAACGATAAGCGAATAACATTTCGGTGATTTAAAAGCTACGCACGTTTTTGTTATCTTCAAATTTAAATTTTAAGGAGTGTTTTCA	363	beta-class phenol-soluble modulin
P5	P12390	SAUSA300_RS12390	TTAATATAAAAAATATCAAATCAAACACGTTGATATAGATTAAAATTTTAAAAGTTTACATATCAGTTAAGATACAAAATATTCAGACTAATAATTTTCAATTTGGCAAAATATCTTAAACATCAAATTATTATAAGAAATAAATGTATTTAACCATATTCTAGTAATAAAAATATTGAATTTTTATACTTATTTGTTTAGAATGAACTTTATAACATAGTTGGATAGAGTTTCGATTTAATAAATTACATGTGAACCTTGCTACAACAAGATGTGCATCAGAGGAGTGGTTTAATA	297	HTH-type transcriptional regulator SarR
P7	P04400	SAUSA300_RS04400	ATATTAATGGCTCAGTAACGTGATGTTGCTGGGCTTTTTAATTTAAACAGGTATTTATATGATATTTAGGAATGAGATGCTATTACGGATAAAGTAAAATCCTATATGCATGCGTGCTACTCATTTATTCTTATTTTTAATTTCACATGGCTAGTGACTAATACATCATAAATCATTAGTGATTCTTTATTATTTCAGTCCCACTCCCTCAAGTTAATGATGAATCTATTTCGCTAGTTATAAAATGACGTCAAATCAATATCAAAAATTATTTAAGTAAAATGTTTAGATAATTTTTCAGTGGGTAAGTATTATATATAACATTTAATTATTCCGAGGAGGCATTTATT	350	CsbD family protein
P8	P10935	SAUSA300_RS10935	CAACTATTTTCCATCACATCTCTGTGATCTAGTTATATTAAAACATGCTAAAAGCATTTATTTTCCAATTTTTCTTAACTAGTCGTTTTTTATTCTTAACTGTAATTTTTTTTATGTTAAAATATTAAATACAAATTACATTTAACAGTTAAGTATTTATTTCCTACAGTTAGGCAATATAATGATAAAAGATTGTACTAAATCGTATAATGACAGTGAGGAGAGTGGTGTAAAA	235	accessory gene regulator AgrB
P10	P00165	SAUSA300_RS00165	ACATATCGTGAGCAATGAACTGATTATACTTAACATTAAAAAAGATGATAACACCTTCTACACCTCCATATCACAAAAATTATAACATTATTTTGACATAAATACTACATTTGTAATATACTACAAATGTAGTCTTATATAAGGAGTATA	150	PBP2a family beta-lactam-resistant peptidoglycan transpeptidase MecA
P11	P02850	SAUSA300_RS02850	TATAACTTGTTTTGACTAGCTAGCCTAGGTTAAAATACAAGGTGAGCTTAAATGTAAGCTATCATCTTTATAGTTTGATTTTTTGGGGTGAATGCATTATAAAAGAATTGTAAAATTCTTTTTGCATCGCTATAAATAATTTCTCATGATGGTGAGAAACTATCATGAGAGATAAATTTAAATATTATTTTTAATTAGAATAGGAGAGATTTTATA	216	elongation factor Tu
P12	P03960	SAUSA300_RS03960	GGGTGTAAATTATATGCTAAAAATATCAGAAAATTCAAAGTGTTTGCGTTTGCACGATAGCGTAAAAATGTTAAAATATAATAAAGAGTTACCAATAAAGAGGTTTAAGGAGAGATTACT	120	ribosomal subunit interface protein
P13	P05175	SAUSA300_RS05175	CTAGCCATCATTTTCAATTTATTAGACAATTTCAAACTTTTTTTATTTTCATTCAATTAACCTTTAATTGAAAGCTATTCTCAACTTTCCTTTTAAATATGAAGCAATTTTTTCAAAAACGCTATTAGTCACAAAATGTACACATAATTTTAACAAATGTGTGAACCCACGTCACACCTTGATTTATCAACATTTTTGATACAATTTTATTAATTTTTTTCCCATAAGCCCTTGTAAATATTGTGTAATAACTTAAAATTAATGTTAAGCCCTACATTTGTAGTATTAGGAGGTCAAAAAA	301	quinol oxidase subunit 2
P14	P11445	SAUSA300_RS11445	CTTTATCCTCCAATCTACTTATAAAATATTGTAATTAATGACTACATATTATGCAACGGCTTAAATTGTATAAAAATGTATACGTTTGCATTTAGTATAACTATCGCATTTTTCAAAAAATACACATTTAATCTGCAGTATTTCAATGCATTGACGCTATTTTTTTGATATAATTACTTTGAAAAATACGTGCGTAAGCACTCAAGGAGGAACTTTC	217	fructose-bisphosphate aldolase
P15	P12155	SAUSA300_RS12155	ATTCATTCACCACCGTTCTTATGACTAATTATATAGAATAATTTTCAATGATAATAATAAAATGATTCAAGGTACGAATTTACAATAAAGAAGGAAATAAAAAATATCTCGAAAATAGTTGAACTGACTAAGTATATAAAGTAAAATATAAAAGTATGTGTTAGACAGATAGAAAAATTATGTGAAAAGCCTTGATTTATCGATGTTTTTCGTGTAATATAACTAACGTTGGACTTTAAGAAAAGCGATGAAGCGAAAGGTTACTGACACACCCGGCCGCTTTGCCATGGCGCTGTGTAAGATAGTTTTCGTGGAGAAGTCTATCACTAAATGTAGACGAATAAGGAGGGAAAATT	356	30S ribosomal protein S10
P17	P11990	SAUSA300_RS11990	TTGCCATTGACAAAAAGCTTGTGAAATTATAAGATTATTAACGGTATTGTTTTATATCCACCCCACGATAAGCCCCGGAAACTTATTGTGTTACAAGATATATAAGCAGAAACGAACAACAGTTAACAAAATAAATGAAATTAAACGTTTTAAAAATGAAACAAATGAAATCATCTATTAGGTTATGAAACTGTTTATAGCTTGAATAGAAGCATTTATTTTTTAGGAGGACAATTATT	239	50S ribosomal protein L13
P19	P11815	SAUSA300_RS11815	TTAATAATGAGGTTTTATTTACAAAAACTAGGGAATATATTACTAAATGGTACTTCATCTTATATATTAAAAATAAATTTAAAGTTATTAATTTATTATGTTTAAGAAAAAAACTGATGGGTACATATTTAATATGTTTTTAAATTAACTTTAACTAAGGAGGTGTCGTTAGGG	174	alkaline shock response membrane anchor protein AmaP
P20	P08825	SAUSA300_RS08825	TTTTTGTACGTCAAAACTTATACAAAAATTTTAAAAATAATGTAAGCACGAAACTTTTAATTAGTACACAATTGATAACATTTTTCAACGTTCATCATTTTGTCAAAAACTCAAAAGTAAATTAGAAAGATTATAATTTATTTAAGCATCGTACTTAATTGGATTTTAAATTATGTTATAATATTTGTATTGTTAGTATATATGGGGGCGTTTCAA	216	glutamyl-tRNA reductase
P21	P02795	SAUSA300_RS02795	TTAACAATTAAAGTTATTAAACTAACCAAAAGATAAAAAAGAGTATTGATTTTTTAATTAGAAAAGTGTTAAAATTATGTGGTCGCGCTTTTAGAGCGCCCATTTCGTCACGAAATGTTAAGAGTGGGAGGGCAAAACTGAGCCCTGTGACCACATCACGATATCAAGGAGGTGCACATC	180	50S ribosomal protein L11
P24	P02805	SAUSA300_RS02805	TAAATGATATAAACAATTACAGGCTGAAAGAAATATCTTTCAGTCTGTAAAAATATATTGACAATAAGTAATTTCCAAGTTATATTACTTATTGTGATTATTTTACCTAAGACAGTAGGAGTTATTTATAACTTAAAATTTATCCTGCCGAGGCTAAAATTGACTTGAACGTGATGATCTATGATCTTTCAAGCACTTTTTGCCGTGGGTAGAAAGTGCTTTTTTTATTAATTTTAAAAAAAGCACCAAAAATTTAAATGGAGGTGTCTGA	271	50S ribosomal protein L10
P25	P08620	SAUSA300_RS08620	GAATATGTAGATACAAGTGAAGATTTAGACGGATACATGTTTTATATTTAATCGTATAAATACTATACTATAACATAAAAACTTCATATTATAATGTTTAGCGAACCTCCTTAGTGGTATATAAATATATACATCCAAGGAGGTTTCACT	150	CsbD family protein
P31	PsarA	SAUSA300_RS03250	CTGATATTTTTGACTAAACCAAATGCTAACCCAGAAATACAATCACTGTGTCTAATGAATAATTTGTTTTATAAACACTTTTTTGTTTACTTCTCATTTTTAATTAGTTATAATTAACTAAATAATAGAGCATTAAATATATTTAATAAAACTTATTTAATGCAAAATTATGACTAACATATCTATAATAAATAAAGATTAGATATCAATATATTATCGGGCAAATGTATCGAGCAAGATGCATCAAATAGGGAGGTTTTAAAC	264	trnascriptional regulator
