# Supplementary material for: Identification and Application of a Panel of Constitutive Promoters for Gene Overexpression in Staphylococcus aureus
Source: Front Microbiol. 2022 Feb 28;13:818307. doi: 10.3389/fmicb.2022.818307 (PMC8918988; doi:10.3389/fmicb.2022.818307)
Supplement: Supplementary file 4 [file Table_4.xlsx]

## Sheet: USA300
RLU/OD600 values in S. aureus USA300
	P1	P2	P3	P4	P5	P7	P8	P10	P11	P12	P13	P14	P15	P17	P19	P20	P21	P24	P25	P31	Ng
SP	63938.6	52609.8	11446.5	64226.1	25892	35123.5	66357	62150.4	13422.5	27585.4	38438.8	40211.6	16843.8	10441.4	19768.5	24052.2	27692.1	8921.42	31887.8	34501.6	1369.18
EP	85034	22802.9	8587.18	26171.8	15411.3	18291.9	52084.9	71175.1	10149.7	28937.6	17067.2	30253.9	15733.3	8179.29	13581.4	11952.1	29846.1	10183.8	26824.8	24149.2	1480.89
LP	71582	9784.27	6619.12	7387.79	8730.25	9247.18	19318.6	47832.7	6884.68	16839.7	15764.6	16877.9	19971.9	10544.2	5886.66	8090.98	49133	15218.1	18750.8	14675.3	1302.6

## Sheet: Other strains
Supplementary table 4. RLU/OD600 values in different S. aureus strains
	P1	P2	P3	P4	P5	P7	P8	P10	P11	P12	P13	P14	P15	P17	P19	P20	P21	P24	P25	PsarA	Ng
S. aureus USA300	85034	22802.9	8587.18	26171.8	15411.3	18291.9	52084.9	71175.1	10149.7	28937.6	17067.2	30253.9	15733.3	8179.29	13581.4	11952.1	29846.1	10183.8	26824.8	24149.2	1549.35
S. aureus MW2	50005.3	32897.3	7563	10034.8	10654.4	10987.9	72694	52432.2	5795.59	13654.2	12673.6	45121.7	25734	18743.3	13962.5	39007	20341.7	15643.6	11325.84.2	18193.2	1739.28
S. aureus Newman	89544	17368.5	6430.74	9802.86	33016.9	3259.26	41905.8	60453	15081.2	13535.7	22147.7	28494.1	31232.9	12158.2	10631.6	13764	28052.1	19489.9	8537.12	17452.7	1325.54
S. aureus RN4220	39386.2	47889.9	5193.73	2010.27	9849.56	5192.09	5057.71	81274.5	8988.84	11816.4	23390.9	25103.2	13985.8	8245.82	1940.9	13691.6	30763.2	9539.14	2447.37	32116.1	1093.46
S. aureus ATCC8325	119047	17368.5	6430.74	9802.86	23016.9	3259.26	41905.8	108647	11081.2	13535.7	22147.7	58494.1	41232.9	12158.2	2631.58	13764	58052.1	19489.9	3537.12	47452.7	1399.48
S. aureus ATCC10832	19386.2	17368.5	10654	26171.8	33016.9	5192.09	21905.8	30453	5795	28937.6	22147.7	30253.9	13985.8	8179.29	11561	13764	10763.2	9539.14	8537.12	17168	1728.63
E. coli DH5 alpha	381.514	1065.52	1691.59	53.3584	2716.36	142.942	958.454	5241.99	1006.78	2036.99	2472.43	6574.29	2107.33	1549.66	106.07	1136.83	2808.93	2335.52	5679.05	1270.13	904.532
